# Supplementary material for: Airway epithelial cell identity and plasticity are constrained by Sox2 during lung homeostasis, tissue regeneration, and in human disease
Source: NPJ Regen Med. 2024 Jan 5;9:2. doi: 10.1038/s41536-023-00344-w (PMC10770358; doi:10.1038/s41536-023-00344-w)
Supplement: Supplementary file 2 — Supplementary Data 1 [file 41536_2023_344_MOESM2_ESM.xlsx]

## Sheet: Sheet1
Supplemental Data 1. DEG for homeostasis scRNA-seq
Ciliated cell				Club cell				P63+ cell
Gene	avg_log2FC	p_val_adj		Gene	avg_log2FC	p_val_adj		Gene	avg_log2FC	p_val_adj
Lcn2	2.2784	0		Rps3a1	1.38385	0		Rps3a3	-3.55917	1.30543e-214
Tmem212	-1.01533	0		Cxcl15	1.94222	0		Rpl21	-1.66926	2.42057e-175
Rpl21	-1.37631	0		Ctsc	1.62472	0		Lcn2	3.48075	1.01289e-164
Ccdc153	-0.711508	0		Eef1a1	0.761061	0		Scgb1a1	-1.93345	1.29055e-148
Cd24a	-0.740349	0		Oaz1	0.866183	0		Sftpd	1.94986	1.27377e-121
Cbr2	0.727342	0		Cbr2	1.17714	0		C3	2.00964	1.04376e-119
Rps3a3	-1.87442	0		Rps3a3	-2.00442	0		Cxcl15	2.26591	2.05943e-111
Anxa8	-1.24904	0		Sftpa1	1.51217	0		Rps18	-0.894649	1.86096e-102
Kcne2	1.12771	0		Sftpd	1.69608	0		Chil1	2.65401	2.03848e-97
Scgb3a2	0.876377	0		Sfta2	1.69887	0		Abi3bp	-2.01485	8.70497e-94
Scgb1a1	-1.39636	0		Scgb1a1	-1.15864	0		Dcn	-2.18961	3.27325e-90
Retnla	0.792458	2.43092e-272		Tmsb4x	1.08678	0		Tnfaip2	1.98658	5.8889e-90
Sox2ot	0.64784	2.09314e-264		Rpl37a	0.743057	1.15292e-296		Cp	1.4719	2.33989e-89
Esm1	0.619866	4.23154e-264		Muc1	1.23444	1.77404e-287		Pigr	1.94576	5.12476e-86
Sox2	-0.915027	3.85883e-247		Rps19	0.874688	2.03632e-286		Cxcl5	2.05432	2.34155e-78
Cdkn1c	1.62059	3.91646e-242		H2az1	0.942806	1.97129e-285		Rps18-ps6	0.813442	3.13239e-75
Sftpa1	0.806726	9.40966e-223		Rps9	0.777963	1.80359e-281		H2-D1	0.985083	4.33523e-73
Atp13a3	0.680539	3.08272e-209		Rps29	0.73818	3.34832e-281		Sox2	-1.25474	1.09776e-68
Maob	0.69993	5.3038e-207		mt-Nd2	0.834177	1.46632e-279		Muc4	1.25455	2.28228e-67
Icam1	1.05239	1.12945e-205		Rpl41	0.710375	5.62406e-276		Cd74	1.5613	3.88178e-66
Fam183b	-0.435945	2.40319e-203		Gnas	0.867158	3.75992e-275		Ctsc	1.07044	2.60803e-65
Wdfy1	0.538205	3.02341e-197		Atp1b1	0.976694	2.28611e-267		Plet1	1.42573	1.03818e-64
A2ml1	1.30504	4.11607e-195		Scgb3a2	1.46947	2.43138e-264		Mfge8	1.16157	1.8509e-63
Sdc1	0.727097	6.64482e-195		Sftpc	0.789348	1.66592e-260		Cfb	1.09749	9.29982e-60
Lrrc51	-0.768795	1.56208e-194		Actb	0.940622	1.77016e-253		Tpt1	-0.448719	6.579e-56
3300002A11Rik	-0.834788	1.55058e-180		Rpl6	0.730433	6.82829e-253		Rps24	-0.535445	6.78144e-56
Chchd10	-0.419161	1.1157e-173		Uqcr10	0.820667	4.48938e-252		Sftpa1	1.39541	7.00853e-56
1700024G13Rik	-0.691308	1.52547e-171		H3f3a	0.747589	6.81297e-252		Rpl9	-0.540225	2.35843e-55
Elof1	-0.421483	1.73788e-160		Vamp8	0.826723	1.60595e-251		Retnla	1.46162	4.81779e-55
Rps3a1	0.522893	2.34137e-160		Rps27	0.666094	3.20858e-251		Hif1a	0.966558	7.56246e-55
Sftpc	0.60895	5.90892e-159		Rps21	0.683398	6.63825e-249		Rps14	-0.490995	5.01602e-52
Ces1g	0.474295	3.23217e-155		Rps8	0.653014	4.50396e-248		Rpl30	-0.552459	6.05937e-52
Lancl1	0.434916	1.30046e-153		Rpl36	0.70369	3.74141e-247		Rps8	-0.497783	1.11652e-51
Hspa8	0.515538	1.99645e-152		Rpl21	-0.634978	5.01378e-247		Dhcr24	0.773932	4.66688e-49
Sntn	-0.613004	7.72659e-152		Cd200	1.06617	1.90571e-244		Calr	0.912487	9.48919e-47
Dynlrb2	-0.440887	6.2638e-150		Rpl19	0.633314	1.01256e-241		Hsp90b1	0.864224	1.09286e-46
Prdx6	-0.656824	2.45813e-149		Ptma	0.858499	4.66509e-240		Rpl18	-0.526953	5.6188e-46
Sftpd	0.66194	1.2628e-147		mt-Nd1	0.822941	1.54216e-238		Steap4	0.889578	6.57483e-46
Csrp2	-0.53017	5.89465e-145		Tpt1	0.622728	5.58331e-237		Itga2	0.816175	1.92259e-44
Tceal9	0.651162	1.93145e-144		Arl6ip1	0.929072	3.34973e-235		Slc39a4	0.913669	2.65368e-44
Txnrd1	0.663621	1.17943e-143		Rpl34	0.681975	4.38189e-233		Rps7	-0.506762	8.00216e-44
Gm17018	-0.607271	1.14996e-142		Cox6c	0.71708	3.33349e-232		Rps15a	-0.491559	9.38655e-44
Gsn	-0.887322	2.55132e-140		Tceal9	0.957684	3.27733e-231		Rpl8	-0.454335	1.5957e-43
Hdc	-0.576192	7.06213e-140		Fth1	0.647891	1.69687e-229		Rps27a	-0.483198	3.24935e-43
Cpm	0.694052	1.01474e-135		mt-Nd5	0.823003	2.29633e-229		App	0.730245	5.03477e-43
Rps18	-0.521842	7.88575e-135		Dcxr	0.867851	7.62959e-229		Rps16	-0.469985	6.81298e-43
Dynlt1f	-0.686935	1.40496e-131		Rpl38	0.661384	9.1928e-226		Hspa5	0.861356	1.56969e-42
Meig1	-0.541663	9.19776e-131		Rpl37	0.676321	4.09932e-224		Atp1a1	0.658475	2.42354e-42
Hsp90ab1	-0.349365	2.35791e-128		Ager	1.41692	1.52789e-222		Rpl27a	-0.608104	2.87584e-42
Reg3g	0.346934	2.47287e-125		Ppia	0.703806	4.36797e-222		Rps4x	-0.497788	3.24177e-42
Cxcl15	0.561761	9.16236e-125		Rpl39	0.724667	2.39073e-221		Rplp0	-0.443639	1.27087e-41
Clu	0.717891	1.2981e-123		Gm43085	1.18086	5.29686e-220		Gstm1	-0.71572	1.91057e-41
Lyz2	0.516057	3.40352e-123		Map1lc3a	0.884501	1.19495e-216		Rps5	-0.516185	2.0589e-41
Vpreb3	-0.640482	4.23035e-123		Rpl24	0.723213	1.46918e-215		Rps26	-0.501294	2.46028e-41
Spa17	-0.522281	9.17316e-123		Rps15	0.699999	2.46166e-213		Ifitm3	0.695462	3.26878e-41
Efemp1	0.526099	1.49609e-114		Rpl3	0.680348	3.96654e-212		Rpl23	-0.430928	3.46559e-41
Gpx1	0.538901	8.54362e-114		Lcn2	1.70075	2.12905e-211		Rps27	-0.431312	5.06834e-41
Mt1	-0.686764	1.08321e-113		Emp2	1.08672	2.92605e-210		Npc2	0.76384	7.29034e-41
Kcnk2	0.553888	9.5523e-112		Rps14	0.611949	3.96078e-209		Serpina3g	0.932194	2.20796e-40
Efcab10	-0.534448	2.07742e-111		Eif1	0.602486	5.77391e-209		Rps11	-0.457977	7.65532e-40
Lgals3	0.707448	9.14475e-110		Tspan11	0.876006	1.04368e-208		Cd177	0.92944	7.90661e-40
Lypd2	-0.906326	5.85535e-107		Rpl18	0.623471	7.93053e-208		Rps23	-0.452144	1.20822e-39
Swi5	-0.458371	4.85646e-106		mt-Nd4	0.677122	2.32602e-207		Rpl28	-0.444042	2.03373e-39
Cd74	1.0446	7.12631e-104		Btg1	1.0651	3.4248e-207		Rpl18a	-0.4719	3.48287e-39
Phldb2	0.406999	2.47171e-102		Mgst1	0.697651	9.6402e-207		Rpl26	-0.434452	5.30827e-39
Atp1b1	0.519125	8.73781e-102		Kcnj15	1.1474	1.15233e-206		Slpi	0.855154	6.2732e-39
Scd2	0.508446	3.39368e-101		Cldn3	0.761712	4.1001e-206		Rps3	-0.480505	8.02685e-39
Acot1	-0.556283	3.64259e-101		Fau	0.587924	8.34447e-206		Krt17	1.06845	2.68646e-38
Agr3	-0.590631	5.86754e-101		Rpl8	0.596907	1.57109e-204		H2-Ab1	1.11273	3.14295e-38
Arl4c	0.498829	7.73407e-101		Rpl23	0.60417	1.86663e-204		B2m	0.661463	4.52253e-38
Phlda1	0.791076	2.83544e-100		Rps18-ps6	0.51358	1.621e-203		Rpl11	-0.476146	1.01124e-37
Rai14	0.428934	2.3914e-99		Rpl7	0.632651	2.3749e-202		Rpl13	-0.435413	1.17347e-37
Dynlt4	-0.469486	2.66904e-99		Rpl5	0.707981	5.29755e-202		Rplp1	-0.40468	2.29775e-36
Ppic	0.485367	3.24245e-99		Dstn	0.832463	1.84682e-201		Sox2ot	0.589062	4.03305e-36
Stmnd1	-0.500812	3.39533e-99		Rps15a	0.636952	1.99139e-201		Rpl32	-0.430208	5.52954e-36
Atp8a1	0.49423	1.69361e-97		Ndufa4	0.693212	7.96488e-200		Fau	-0.41573	5.92053e-36
Epha2	0.405208	4.88528e-97		Rps13	0.659483	3.12768e-199		Rpl35a	-0.45866	2.95777e-35
Nckap5	0.321674	1.02244e-96		Spink5	1.8603	7.1555e-199		Hspa8	0.593268	6.51233e-35
Akr1b8	0.50299	1.30123e-95		Rps17	0.709036	3.38131e-197		Uba52	-0.623022	4.27625e-34
Kctd14	0.429186	2.47158e-93		Dbi	0.838759	1.20596e-193		Rps21	-0.413904	6.16675e-34
Tspo	0.412166	3.23977e-93		Cldn7	0.876041	1.75107e-193		Rpl37	-0.426241	6.4557e-34
Cpn2	0.329202	3.56222e-93		Rpl9	0.588277	2.65441e-193		Rpl19	-0.394183	1.37035e-33
Ctnnb1	0.400319	7.63574e-93		Chchd2	0.626004	4.96358e-193		Rps19	-0.413076	1.43425e-33
mt-Rnr2	-0.371004	9.55385e-93		Pi4k2b	1.04115	6.95397e-193		Rpl17	-0.437984	1.66219e-33
Sms	-0.587786	1.33494e-92		Rps16	0.602382	1.12206e-192		Rps3a2	-0.638681	4.18341e-33
Gclc	0.508463	2.10848e-90		Rps2	0.649381	8.60123e-189		Lars2	0.775165	7.61426e-33
Creg1	0.486266	1.0791e-89		Gm28438	0.789457	2.32982e-188		Rps13	-0.447967	8.53831e-33
Atp2b1	0.46002	3.68662e-88		Cox7c	0.641576	1.61909e-186		Hspa1b	0.977321	8.75704e-33
Ces1d	0.41827	7.93952e-88		Cox8a	0.647225	1.37595e-185		Parm1	0.638644	1.03291e-32
Npc2	0.417738	2.85301e-87		Rps12	0.652664	6.30809e-185		Myo18a	0.637124	1.20515e-32
Dynlt1c	0.417381	1.457e-86		Ppp1r14c	0.966204	9.27599e-185		Pdia3	0.654821	1.32665e-32
Muc1	0.371833	1.68576e-86		Nedd4	0.942773	2.20733e-182		Rps10	-0.477166	1.46691e-32
Pi4k2b	0.431926	6.9815e-85		Ly6e	1.12773	3.50088e-182		Muc1	0.767016	1.60261e-32
Kctd12	0.404281	1.89065e-83		Lypd2	-0.921993	4.14506e-182		Clu	1.04378	2.61033e-32
mt-Rnr1	-0.342947	2.42171e-83		Rpl35a	0.64527	1.00309e-181		Chl1	0.560409	2.89285e-32
Mcee	-0.407627	4.20617e-83		Rpl7a	0.642893	3.57204e-181		Reg3g	0.543496	3.44468e-32
Msn	0.417626	6.09343e-83		Rplp2	0.556187	4.30478e-181		Flrt2	0.62418	4.55569e-32
4930556M19Rik	0.360638	6.32902e-83		H2aj	0.748358	7.51976e-180		Rpl37a	-0.386456	5.71254e-32
Aoc1	-0.611137	1.50101e-82		Wfdc2	0.572944	3.54129e-179		Muc20	0.485468	7.81599e-32
Fam166c	-0.459465	8.75099e-81		Aldh1a1	-0.900881	4.92859e-179		Atp6v1c2	-0.78387	7.89522e-32
Hmgcs1	0.539275	1.7859e-80		Rpl23a	0.741431	4.95259e-178		Prdx6	-0.62124	1.06091e-31
Cldn18	0.636457	2.58206e-80		H3f3b	0.736055	1.00604e-177		Trf	1.05527	1.23544e-31
Wnt4	0.511308	2.68683e-80		Rpl17	0.595176	1.19686e-177		Plxnb2	0.687771	1.31649e-31
Pls3	0.462831	8.0764e-80		Rps27a	0.591738	1.77364e-177		Rpl14	-0.442648	3.44801e-31
Chil1	0.300162	1.96278e-79		Rps4x	0.630767	2.19706e-177		Lypd2	-0.888637	5.46428e-31
Myo5c	0.432393	9.98881e-79		Rpl18a	0.614416	1.07604e-176		Eif4g1	0.644264	2.0111e-30
Ddit4	0.469112	1.24983e-78		Rpl11	0.55297	1.68185e-176		Cd14	0.767886	2.06472e-30
S100a6	0.831639	1.75937e-78		Rpl10a	0.662361	1.84258e-176		Ltbp2	0.427367	5.42698e-30
Rsph9	-0.405408	2.54216e-78		Npc2	0.658582	3.32982e-176		Cyb5a	-0.572313	8.08407e-30
Btg1	0.439859	3.05316e-77		Rpl30	0.59409	3.41189e-176		Cyba	0.857261	8.82691e-30
Lmo7	0.45335	5.88444e-77		Ddx5	0.861679	4.51043e-176		Rps3a1	0.405024	1.24547e-29
Gm29538	-0.486095	7.29123e-77		Uqcrb	0.734386	1.4004e-175		Rpl34	-0.375237	1.53017e-29
Cd7	0.398458	1.23764e-76		Atp5pb	0.732396	3.89037e-175		Trem2	0.654148	1.72501e-29
Hspa1b	0.466813	2.31142e-76		Rps3	0.59367	9.72238e-175		Sdc1	0.583485	1.79644e-29
AW112010	1.07518	2.63661e-76		Alcam	0.926374	1.24794e-173		Zc3h12a	0.61124	3.83991e-29
Rsph1	-0.336396	3.18955e-76		Rpl28	0.55615	2.42793e-172		Canx	0.622085	1.0414e-28
Notch1	0.376199	6.11113e-76		Rpl13	0.564971	2.67728e-171		Gsn	-0.742572	1.58871e-28
Fam161a	-0.475244	6.75145e-76		Ces1d	0.706415	2.62051e-169		Ptp4a2	0.590664	2.9526e-28
Malat1	0.301866	7.27599e-76		Btf3	0.661135	9.64573e-169		Bpifa1	0.793531	2.97464e-28
Pigr	0.556249	3.4034e-75		Prdx1	0.58999	3.82947e-167		Il4i1	0.988425	5.89929e-28
Iqgap1	0.351117	9.39714e-75		Hsp90ab1	0.646138	2.31239e-165		Pglyrp1	0.778645	9.94182e-28
Lat	-0.49011	4.52153e-74		Slc12a2	1.04554	3.33413e-165		H2-Aa	0.793033	1.05531e-27
Pmp22	0.277345	4.7852e-74		mt-Cytb	0.597921	4.20736e-165		Ltb	0.698531	1.55783e-27
Selenbp1	0.392695	2.04057e-73		Rn18s	0.476649	6.44836e-165		Ly6e	0.541415	1.86165e-27
H2-D1	0.828826	3.05374e-73		Rpl32	0.562639	6.46535e-165		Ifngr2	0.561831	2.00928e-27
Nudc	-0.32492	9.17046e-73		Uqcr11	0.644654	1.5225e-164		Ifnar2	0.495769	2.65856e-27
1110017D15Rik	-0.324476	2.34492e-72		Rps28	0.655825	3.15339e-162		Scd1	0.677752	1.02746e-26
Mmp23	0.35032	4.5003e-71		Rps26	0.636195	8.82129e-162		Ftl1	-0.474711	1.36716e-26
S100a1	-0.35409	4.57085e-71		Rps23	0.558854	1.80786e-161		Rpl10	-0.384444	1.9193e-26
Neat1	0.556956	6.85185e-71		Tspo	0.706596	9.41623e-161		Mlph	0.523497	1.046e-25
Ahnak	0.477144	1.06752e-70		Rps25	0.602327	1.55416e-160		Ifngr1	0.642414	1.79411e-25
Slc5a3	0.355711	6.43046e-70		Calm2	0.778957	4.25165e-159		Cyp4b1	-0.784848	1.82889e-25
Dnah5	-0.516361	6.56006e-70		Emb	0.733133	7.14662e-159		Lgi2	0.551477	1.88745e-25
Mcl1	0.445216	8.5508e-70		mt-Co1	0.631973	7.50422e-158		Rpl36a	-0.414055	1.94037e-25
Bphl	-0.348896	8.683e-70		Rpl14	0.578645	9.06555e-158		Rps12	-0.337822	2.15162e-25
Arfgef3	0.283025	1.09156e-69		H2-D1	0.959025	1.35603e-157		Ly6a	0.647553	2.94829e-25
Hsp90aa1	-0.309632	3.05287e-69		Rps20	0.549833	2.63512e-157		Cd9	-0.566711	3.1832e-25
Cetn4	-0.455462	6.03867e-69		Ftl1	0.649076	2.2635e-156		Ltbp1	0.407202	7.15484e-25
Nme9	-0.39753	2.47142e-68		Actg1	0.849912	5.80602e-156		Eef1b2	-0.434713	9.29486e-25
Krt7	0.446069	2.97358e-68		Rpl26	0.536043	8.16049e-156		H2-K1	0.505715	1.31049e-24
Fbxo36	-0.437509	5.28791e-68		Ndufc2	0.696959	2.57845e-155		Rps25	-0.394602	2.32153e-24
Nos2	0.411843	7.49926e-68		Iqgap1	1.05121	8.15461e-155		Pkp4	0.520908	2.75429e-24
Lhfp	0.276165	1.1654e-67		Rpl22	0.586973	8.22019e-154		Gda	0.580918	2.89274e-24
Lyn	0.366078	2.32653e-67		Rps11	0.575551	7.73146e-152		Irf6	0.551844	6.75323e-24
St3gal5	0.31403	3.18181e-67		Naxd	0.699862	9.4123e-152		Krt14	1.5936	7.53221e-24
Rnf186	0.429654	6.20371e-67		Myl6	0.626586	1.21335e-151		Ifitm1	0.551819	8.58242e-24
Sfta2	0.375791	7.02142e-67		Mettl7a1	0.748181	3.90225e-151		Rassf10	0.461678	1.70187e-23
Atp5j	-0.369185	2.57209e-66		Hmgb1	0.689707	1.2341e-150		Shisa5	0.498602	2.149e-23
Ptgs2	0.394703	1.06689e-65		Rack1	0.599711	1.85795e-150		Cxcl2	1.52146	2.39642e-23
Cdc42ep3	0.37371	1.35906e-65		Gde1	0.735947	7.92583e-150		Rrbp1	0.528216	3.6743e-23
Spop	-0.412461	4.7978e-65		Ndufb1	0.697761	8.91774e-150		Rps20	-0.332942	4.63584e-23
Usp46	0.38782	8.47061e-65		Naca	0.593982	3.87582e-149		Naca	-0.427718	8.8015e-23
Ndufa7	-0.375708	2.35843e-64		Hspa8	0.867929	1.57799e-148		Denn2b	0.545017	1.06041e-22
C2cd4b	0.572863	3.21454e-64		Mal2	0.814565	2.11874e-148		Rpl12	-0.374289	1.08733e-22
Ppia	-0.277506	3.65269e-64		Kcnk2	0.867044	1.69537e-147		Susd6	0.578688	1.66162e-22
Hspa1a	0.51753	4.31511e-64		1810037I17Rik	0.731914	1.92822e-147		Fam3c	-0.707178	1.99824e-22
Limch1	0.353369	5.31833e-64		Rpl12	0.613313	2.10846e-147		Defb1	-0.890175	2.29185e-22
Ccnd1	0.457776	6.7351e-64		Atp13a3	0.834517	3.67916e-147		Atp1b3	0.565229	2.62085e-22
Trp53inp2	0.323748	6.9788e-64		Malat1	1.25353	1.66296e-146		Add3	0.497945	2.87072e-22
Aldh1a1	-0.478216	2.61101e-62		Cox6b1	0.610782	2.17488e-146		Fgfr3	0.605497	2.97789e-22
Ripk4	0.316119	9.562e-62		Sdc1	0.791746	3.28892e-146		Rpl3	-0.372036	6.14811e-22
Gm19935	-0.387304	1.05693e-61		Atp11a	0.84832	7.57658e-145		C2cd4b	0.829218	6.31776e-22
Ccnd2	0.622235	1.46688e-61		Hmgn1	0.714091	3.11338e-144		Gstm2	-0.626953	7.19764e-22
Crip1	-0.377635	2.55765e-61		Jund	0.958775	1.3592e-143		Lyz2	0.786117	1.04387e-21
Rpl23	-0.280253	2.59456e-61		Ociad2	0.701021	2.97255e-142		Cldn4	0.712118	1.3077e-21
Ccdc39	-0.378536	3.88476e-61		Cdc42	0.728894	3.1078e-142		Hspa1a	0.897533	1.3576e-21
Ehf	0.296623	5.35592e-61		Rps24	0.532184	1.20686e-140		Sftpc	0.329349	1.45762e-21
Lrg1	0.298073	7.06258e-61		Smoc2	0.612987	2.10035e-140		Ehf	0.537196	1.6104e-21
Sptlc3	-0.310856	7.07774e-61		Tagln2	0.780115	3.05589e-140		Nedd4	0.46571	1.86307e-21
Sord	-0.460871	8.30181e-61		Rpl27	0.591515	3.96588e-140		Rplp2	-0.307793	2.5423e-21
Atp5e	-0.302135	2.94012e-60		Atp5j2	0.568546	1.12395e-139		Cd44	0.558566	3.12709e-21
Clic5	0.370052	1.2189e-59		Cst3	0.711806	4.74156e-139		Pde7a	0.520342	3.51279e-21
Acsl4	0.271728	6.61196e-59		Sdc4	0.999462	2.95751e-137		Flna	0.539155	6.04212e-21
Sorl1	0.364599	1.58565e-58		Cd63	0.654034	9.39414e-137		Gm20186	0.657994	6.14386e-21
Chd4	0.354465	5.38974e-58		Ppic	0.742084	1.16671e-136		Atp13a3	0.527135	6.88217e-21
Pde7a	0.266617	1.10193e-57		Atp5d	0.609125	1.73694e-136		Ly6i	0.443542	7.32604e-21
Fhit	-0.498212	1.41318e-57		Chia1	1.57629	4.34016e-136		Sult1d1	-1.1342	1.086e-20
Sptbn1	0.33135	2.84599e-57		Rpl31	0.635863	1.40478e-134		Ahnak	0.594077	1.21198e-20
Alcam	0.295796	2.96464e-57		Npm1	0.67724	8.72026e-134		Clic4	0.889516	1.26674e-20
Tmem245	0.31054	3.61547e-57		Pnrc1	0.843196	1.0874e-133		Eif1	-0.321719	1.69614e-20
Tgoln1	0.388763	1.06213e-56		mt-Rnr1	0.638718	2.13609e-133		Lrg1	0.374323	1.87117e-20
Odc1	-0.449443	1.08321e-56		Aox3	1.21896	2.35511e-133		Itgb4	0.562481	2.42404e-20
Cldn7	0.314184	1.6211e-56		Rpl27a	0.553985	2.40558e-133		Sub1	-0.56586	4.55548e-20
Anxa3	0.336268	2.16521e-56		Scp2	0.685054	8.4456e-133		P4hb	0.538414	5.53705e-20
Ndufb5	-0.382222	3.95904e-56		Crip2	0.724308	1.7603e-132		Tjp3	0.42918	8.04589e-20
Arhgap5	0.347007	1.25668e-55		Rgcc	0.983986	8.48464e-132		Rpl35	-0.393669	8.75283e-20
Ftl1	0.363369	6.47233e-55		Pgrmc1	0.65825	5.3553e-131		Plec	0.5717	1.36171e-19
Bcam	0.344257	7.90598e-55		Myl12b	0.703567	5.45718e-131		Rpl22	-0.354804	1.62443e-19
Drc3	-0.401264	1.08719e-54		Oat	0.711401	4.44679e-130		Nfe2l1	0.495906	1.68824e-19
Cdh1	0.313388	1.11669e-53		Cldn10	0.661088	2.08536e-129		Prrc2a	0.453098	1.74741e-19
Tpm1	0.407758	1.34165e-53		Ube2i	0.692598	1.82991e-128		St3gal1	0.396798	1.85779e-19
Sox4	0.438724	1.82801e-53		Bsg	0.52678	2.22368e-128		Porcn	-0.515076	2.15756e-19
Emp2	0.350742	3.91772e-53		Rpl36a	0.558295	2.34167e-127		Dclk1	0.382534	2.46918e-19
Tmem267	0.310374	1.2307e-52		Cox7a2	0.59911	1.03795e-126		Rpl10a	-0.390052	2.96852e-19
Jund	0.355467	1.47726e-52		Eef2	0.626242	4.20352e-126		Cfh	0.51541	3.1081e-19
Spaca9	-0.356167	2.39964e-52		Rps10	0.529965	9.38456e-126		Rpl5	-0.4013	3.22967e-19
Nmt2	0.319837	4.46016e-52		Rpsa	0.52302	7.5582e-124		Txnip	0.670734	3.73149e-19
Gm1673	-0.356536	6.18617e-52		Calm1	0.614306	1.60724e-123		Ptprf	0.524987	3.86511e-19
Pcp4l1	-0.622209	9.60556e-52		Ndufa13	0.558309	4.59066e-123		Rpl36	-0.324328	3.89746e-19
Nrg1	0.305401	2.64937e-51		mt-Rnr2	0.559444	5.28908e-123		Slco2a1	0.440151	1.42028e-18
Ppfibp1	0.253834	2.68517e-51		Tmem59	0.59183	1.66438e-122		Vcp	0.473109	1.50823e-18
Azin1	0.357312	2.9403e-51		Slc25a3	0.595544	5.09096e-122		Arrdc3	0.583439	2.04639e-18
Adam28	-0.436929	3.07382e-51		Atp8a1	0.757371	1.58754e-121		Plekha1	0.465003	2.18898e-18
Gch1	0.352026	5.91265e-51		Clu	1.00282	8.01348e-121		Ces1d	-0.543174	2.2999e-18
Arhgdig	-0.289547	7.6553e-51		Ptms	0.752816	8.63248e-121		Slc34a2	0.411477	3.08221e-18
Cdkn1a	0.40103	1.41564e-50		Rps5	0.495533	2.3641e-120		Golga4	0.465541	3.3352e-18
Fgfr3	0.320498	2.38207e-50		Cldn18	1.07551	1.65564e-119		Ddit4	0.391468	3.37527e-18
Chka	0.394081	2.74541e-50		Myl12a	0.681244	2.55125e-119		Cox7a2l	-0.480369	3.65487e-18
Rock2	0.357685	3.32104e-50		Serf2	0.573471	3.13625e-119		Rnf186	0.574732	3.68609e-18
Gpx8	0.326917	3.38208e-50		Sec62	0.641846	1.38552e-118		Grk3	0.455378	4.3973e-18
Cibar2	-0.395159	6.54359e-50		Paip2	0.604686	6.69448e-118		mt-Rnr1	-0.447136	4.80396e-18
Ccdc146	-0.39549	7.73147e-50		Rpl10	0.470153	4.80476e-117		Phldb2	0.419985	5.62127e-18
Igfbp7	0.341663	1.0186e-49		Romo1	0.578152	5.6071e-117		Nectin1	0.452819	5.82881e-18
Lamb2	0.26334	1.18486e-49		Selenof	0.592782	5.65957e-117		Gpcpd1	0.381901	6.54654e-18
Ccdc113	-0.296125	2.14091e-49		Map1lc3b	0.562466	1.20964e-116		Aox3	-0.752061	6.99836e-18
Mlf1	-0.288685	3.85406e-49		Selenbp1	0.536207	3.55804e-116		Ctsh	0.564025	7.32507e-18
Basp1	-0.62553	4.35647e-49		Rplp1	0.4251	2.33946e-115		Mocs2	0.414093	7.75236e-18
Hspa5	0.410229	5.61028e-49		Cox4i1	0.469552	3.83675e-115		Ptprz1	-0.826066	8.20188e-18
Gsta4	-0.436423	6.11451e-49		mt-Atp6	0.587937	3.84176e-115		Csf1	0.422013	9.10592e-18
Lrrc27	-0.261388	8.23636e-49		Pls3	0.746441	4.20581e-115		Sox4	0.578634	1.20597e-17
Slc6a14	0.280422	1.10483e-48		Slc25a5	0.578757	7.67249e-115		Prss22	0.516024	1.89412e-17
Cfap299	-0.416559	1.16572e-48		Top1	0.743146	1.33231e-114		Inpp4b	0.260799	2.22273e-17
Prep	0.280029	1.39304e-48		Atp5e	0.487869	1.52746e-114		Clec2d	0.517589	2.30019e-17
Fem1b	0.316628	1.62894e-48		Btg2	1.0369	5.07628e-114		Aqp3	0.416064	2.69413e-17
Clic3	-0.51647	4.12041e-48		Rab14	0.692318	5.52188e-114		Aldh1a1	-0.86901	3.09816e-17
Tomm7	-0.265492	4.63437e-48		Serbp1	0.630907	5.82257e-114		Htra1	0.401689	3.81355e-17
Larp4b	0.331693	8.86093e-48		Prr15l	0.700393	8.16536e-114		Frat2	-0.82969	4.41723e-17
Dnali1	-0.371135	1.37957e-47		Cebpb	0.747485	1.0958e-113		AW112010	0.938611	5.18057e-17
Tax1bp3	0.302652	3.98598e-47		Rps7	0.51166	1.3883e-112		Gm43085	0.399287	5.74373e-17
App	0.34187	4.18843e-47		Tmbim6	0.515617	5.14057e-112		Dapk1	0.456785	6.11742e-17
Ppil6	-0.403195	5.92425e-47		Son	0.688863	6.10268e-111		Tnip3	0.55505	6.28879e-17
Pglyrp1	0.339901	8.6577e-47		Spint2	0.55971	1.61318e-110		Kctd12	0.564331	6.48215e-17
Cd63	0.311915	8.77001e-47		Ndufb11	0.578922	1.69761e-110		Clint1	0.417258	8.39555e-17
Mal2	0.298016	1.33616e-46		Atp5b	0.559252	2.15524e-110		Rps29	-0.255417	9.73946e-17
Fam216b	-0.421329	1.401e-46		Atpif1	0.574145	2.25204e-110		C1s1	0.3059	1.18162e-16
Cd177	1.35585	1.69681e-46		Gas5	0.674799	2.35676e-110		Man1a	0.403202	1.23285e-16
Gna13	0.292073	4.65081e-46		Rpl35	0.52768	3.37264e-110		Lamb3	0.45634	2.20419e-16
Piwil4	0.268331	7.64311e-46		Anxa3	0.742542	4.72259e-110		Irf2bp2	0.509817	4.37928e-16
Mrpl33	-0.355098	1.0459e-45		Epcam	0.683782	1.02833e-109		Sema3f	0.382817	5.17239e-16
Tmsb4x	0.445539	1.44212e-45		Cat	0.684835	2.25508e-109		Septin9	0.388311	5.28564e-16
Slc43a3	0.29487	1.78346e-45		Icam1	1.16742	7.43659e-109		Mrpl38	0.433356	5.56302e-16
Liph	0.255005	2.37944e-45		Txn1	0.52166	2.28714e-108		Gk	0.410396	5.71308e-16
Arrdc3	0.256313	5.37062e-45		Atp5a1	0.571765	3.06171e-108		Col7a1	0.386467	6.34854e-16
Anxa4	0.306739	7.05857e-45		Ctsb	0.666289	7.59999e-108		St14	0.444207	7.63677e-16
Gstp1	0.350878	1.29374e-44		Pfn1	0.54737	1.64241e-107		Plxnb1	0.410457	7.73822e-16
Ffar4	0.323439	2.54467e-44		Sox2	-0.285775	3.97337e-107		Man1a2	0.475187	8.20395e-16
Dhcr24	0.313213	4.81784e-44		Ndufa2	0.568226	6.9698e-107		Adh7	-0.849988	9.84784e-16
H2-Aa	0.295369	1.13745e-43		Ube2b	0.62424	7.1066e-107		Rpl24	-0.359488	1.02297e-15
Rpl9	-0.253863	2.63047e-43		Drap1	0.611362	8.36803e-107		Mlec	0.354747	1.0724e-15
Ascc1	-0.347168	3.28678e-43		Srsf3	0.665312	1.24966e-106		Golm1	0.391321	1.25106e-15
Kif1a	0.250214	3.70638e-43		Soat1	0.8651	2.70423e-106		Hp	0.838947	1.29018e-15
Ccpg1os	-0.377759	3.73797e-43		Enpep	0.555037	2.74257e-106		Rpl39	-0.294128	1.44152e-15
Atp1a1	0.26797	5.69974e-43		Jun	1.07264	1.05176e-105		mt-Co1	0.349115	1.4421e-15
Tacstd2	0.350909	7.23944e-43		Rpl15	0.555297	1.75181e-105		Atp11a	0.468884	1.94232e-15
Net1	0.292674	1.1255e-42		Rplp0	0.476098	2.53208e-105		Pfdn5	-0.439931	1.98388e-15
Hspa2	0.302686	1.41173e-42		Rbx1	0.551724	6.24101e-105		Ralbp1	0.468398	2.00268e-15
Aebp1	0.298844	1.93401e-42		Hnrnpa2b1	0.652984	1.01551e-104		Ptpn13	0.488667	2.30499e-15
Fat1	0.298527	2.01398e-42		Srp14	0.582852	2.17531e-104		Gm43305	0.281795	2.42249e-15
Nkx2-1	0.311093	3.00721e-42		C6	0.77044	2.60813e-104		Mettl7a1	-0.624975	2.484e-15
Retreg1	-0.398322	3.21828e-42		Ctnnb1	0.727713	3.34492e-104		Ets2	0.49771	2.52352e-15
Magi3	0.286316	3.43189e-42		Srrm2	0.67572	4.02121e-104		Gm47283	0.505533	2.57862e-15
Cfap20	-0.314733	3.55977e-42		Pfdn5	0.53003	6.26757e-104		Gng12	0.367387	3.32987e-15
Ghrl	0.526793	3.6277e-42		Gabarap	0.534631	2.64523e-103		Krt15	-0.619802	3.39667e-15
H2bc4	-0.365659	5.07161e-42		Aqp5	0.840622	5.91411e-103		Rpl29	-0.429661	3.46019e-15
Itgb4	0.317374	5.56645e-42		Ubc	0.716065	9.17492e-103		Rps15	-0.291552	5.59969e-15
Sik1	0.304067	6.06346e-42		Micos10	0.544573	1.39446e-102		Fam102a	0.343725	6.50388e-15
Prr15l	0.280396	1.53231e-41		Ywhae	0.590976	1.61043e-102		Wnt4	0.453794	7.10796e-15
Prxl2a	0.257382	2.00416e-41		Atxn7l3b	0.653928	1.91351e-102		Srd5a1	0.300439	7.63664e-15
Cd44	0.27839	3.89958e-41		Rasl11a	0.848802	4.63619e-102		Plxna4	0.386355	7.88065e-15
Fkbp4	0.272954	4.47424e-41		Tmem176b	0.664155	1.72434e-101		Slc44a1	0.392946	8.46414e-15
Tob1	0.333317	5.07313e-41		Kdr	0.798462	3.57901e-101		mt-Nd1	0.314511	9.21105e-15
Rbp1	0.311356	5.33189e-41		Uqcrh	0.501686	8.60817e-101		Rpn1	0.468726	9.45953e-15
Slc25a17	-0.350126	5.61606e-41		Hsp90b1	0.662804	2.30155e-100		Ddx17	0.424361	9.76356e-15
Riiad1	-0.258776	9.0254e-41		Atp5md	0.576452	3.8028e-100		Samd9l	0.40183	1.18342e-14
Morn5	-0.434637	1.58114e-40		Ndufa3	0.547848	2.86646e-99		Gch1	0.345242	1.3842e-14
Prkx	0.259012	1.96941e-40		Kcnj2	0.520678	3.04809e-99		Bhlhe40	0.57833	1.75297e-14
Gadd45b	0.455201	2.24568e-40		Fmo2	0.81487	1.17541e-98		Rps9	-0.26663	1.81156e-14
Rps13	-0.27678	2.32215e-40		Tomm7	0.525771	8.24113e-98		H1f0	0.470273	1.82789e-14
Wdyhv1	-0.390849	5.6071e-40		Ncl	0.645582	9.6685e-98		Smarca4	0.354307	1.97661e-14
Mt2	-0.603365	8.29627e-40		Prdx6	-0.489754	1.7598e-97		Epn2	0.352201	2.42288e-14
Diaph1	0.292189	1.55864e-39		Sem1	0.528412	1.74222e-96		Adam10	0.432343	2.67376e-14
Mmp15	0.293897	1.71857e-39		Ppp3ca	0.712528	2.51265e-96		Xdh	0.294378	2.68368e-14
Npw	0.315639	2.19325e-39		Gng5	0.479587	3.55614e-96		Noxo1	0.33572	2.80979e-14
Ier5	0.344534	3.0674e-39		Maob	0.568098	2.46493e-95		Kremen1	0.366612	2.87951e-14
Hbegf	0.678886	4.96425e-39		Fam13a	1.10064	3.10645e-95		Krt7	0.485782	2.9045e-14
Bpifa1	-0.348924	6.30162e-39		Prdx2	0.562736	6.2477e-95		Ifi27l2a	0.821617	3.69201e-14
Camk2n1	0.259225	2.11646e-38		Elob	0.549063	9.69504e-95		Trp53inp2	0.366991	3.72825e-14
Ebp	-0.358992	3.05357e-38		Cd36	0.725024	2.01482e-94		Arid5b	-0.636541	4.51021e-14
H4c4	0.311125	4.19472e-38		Bnip3l	0.603928	2.97841e-94		Rbpj	0.376154	5.04526e-14
Porcn	-0.434907	6.04809e-38		Hadh	0.60709	5.2615e-94		Plxdc2	0.383729	5.85986e-14
Palmd	-0.328379	1.12579e-37		Rbm39	0.59797	7.3897e-94		Hdlbp	0.428718	6.056e-14
Trak1	0.252965	1.21895e-37		Ubl5	0.490684	1.91913e-93		Clca3a2	1.03109	6.52235e-14
Nedd4	0.270195	1.36347e-37		Cox6a1	0.559132	2.08699e-93		Psmb8	0.421227	7.09916e-14
Frmd4b	0.277921	1.95126e-37		Rpl4	0.517942	8.14662e-93		Serpina10	0.28852	7.36393e-14
Mrps17	-0.309738	2.31231e-37		2410006H16Rik	0.739942	9.36989e-93		Marchf4	0.272253	8.33523e-14
Cdhr3	-0.342988	3.06874e-37		Atp5h	0.469488	1.98677e-92		Ctsl	-0.509661	8.93409e-14
Rnaset2b	-0.373353	5.32138e-37		Nkx2-1	0.673429	2.856e-92		Cd2ap	0.390557	9.32782e-14
Sfn	0.341099	6.58484e-37		Rexo2	0.544927	3.98298e-92		Obsl1	0.300596	9.55061e-14
Adrb1	0.263085	1.66743e-36		Zfp36l1	0.86099	6.01907e-92		Nupr1	0.860318	1.05735e-13
Tekt4	-0.346847	3.50116e-36		Psme1	0.612668	1.41628e-91		Cebpd	-0.729738	1.15257e-13
Nbeal1	0.266641	7.0915e-36		Col23a1	0.637929	1.44884e-91		Fmo2	-0.538646	1.30185e-13
Fosb	0.537522	7.95645e-36		Bri3	0.498355	2.10261e-91		Glul	0.472391	1.42856e-13
Ank3	0.284423	9.17923e-36		Plk2	0.901498	3.34897e-91		Fxyd3	-0.324689	1.46498e-13
Igf2r	0.268552	1.23023e-35		Avpi1	0.58543	5.28867e-91		Medag	0.315146	1.56939e-13
Tmem232	-0.364512	1.73179e-35		Cd9	0.549748	3.58246e-90		Kitl	-0.536949	1.84767e-13
Nxph3	-0.260982	2.35567e-35		Eif4g2	0.634123	1.46422e-89		Trim56	0.316277	2.22864e-13
Timp3	0.535425	3.5263e-35		Nupr1	0.745589	1.52217e-89		B4galnt1	0.4198	2.5244e-13
Dync2li1	-0.323358	4.53007e-35		Pcbp2	0.588167	4.34027e-89		Il6st	0.444104	2.98346e-13
Pifo	-0.283838	9.61909e-35		Rpl29	0.543878	1.42177e-88		Parp14	0.387135	3.06615e-13
Glrx5	-0.335333	1.09383e-34		Atp6v0c	0.533238	2.13101e-88		Lbhd2	0.569666	3.64993e-13
Plet1	0.42571	1.71292e-34		Laptm4a	0.522615	5.51731e-88		Ddb1	0.343717	4.11374e-13
Lpl	0.257981	2.35796e-34		4930523C07Rik	0.713734	6.7784e-87		Serping1	0.406643	4.38686e-13
Ifitm3	0.451409	2.89515e-34		Sox4	0.911186	6.80414e-87		mt-Atp6	0.335935	6.24639e-13
Ctsk	0.266502	3.80494e-34		Lyz2	0.527267	1.88372e-86		Itga9	0.288275	6.32091e-13
Zfp608	0.253043	3.80703e-34		Rpl22l1	0.519549	4.89566e-86		Prpf40a	0.375386	6.45473e-13
Spint1	0.283312	5.54309e-34		Grb14	0.620793	1.70601e-85		Gabrp	0.465623	7.03454e-13
Dusp14	-0.352838	5.85203e-34		Dynll1	0.488962	2.094e-85		Fndc3a	0.363535	7.59904e-13
Fam53b	0.266862	8.3868e-34		Tsc22d1	0.725044	2.14403e-85		Cgnl1	0.254532	8.35897e-13
1700007K13Rik	-0.256471	8.69677e-34		Pdlim2	0.628199	2.51946e-85		Itgav	0.423211	1.00464e-12
Atp11a	0.266622	1.23757e-33		Wdfy1	0.401038	3.49098e-85		Manf	0.449594	1.00819e-12
Tbata	-0.276176	1.48798e-33		Atp6v1g1	0.527035	3.32409e-84		Chd4	0.380102	1.01839e-12
Ccdc33	-0.392512	2.19323e-33		Smdt1	0.538805	4.43923e-84		Cdh3	0.338316	1.1114e-12
Bbof1	-0.341869	3.12508e-33		Diaph1	0.64014	2.77803e-83		Slc1a3	0.302774	1.50095e-12
Golga4	0.253051	3.89791e-33		Nedd8	0.525744	3.09632e-83		Slc16a1	0.277982	1.51022e-12
H2-Ab1	0.33538	3.9223e-33		Cdc42ep3	0.637756	1.13497e-82		Pdia4	0.398973	1.56008e-12
Slc38a2	0.369163	4.64898e-33		Hdgf	0.571001	3.646e-82		Mmp14	0.349563	1.78172e-12
Odf3b	-0.325471	4.73497e-33		Zdhhc3	0.648433	3.71012e-82		Pdgfa	0.426709	1.91262e-12
Sptssa	-0.381622	2.01777e-32		Dram1	0.651629	4.73292e-82		H2-Q6	0.338957	2.14067e-12
Rrbp1	0.307451	2.2083e-32		Pla2g1b	0.621318	7.01809e-82		Norad	0.366402	2.37694e-12
Cebpb	0.287982	4.8989e-32		Park7	0.498757	7.82165e-82		Cyp2f2	-0.308266	2.43053e-12
Mdh1b	-0.346372	9.96754e-32		Tspyl4	0.579298	1.85315e-81		Man2b1	0.330546	2.66825e-12
Flot1	0.266402	1.10755e-31		Rps27l	0.505056	2.12631e-81		Arpc1b	0.414747	3.15621e-12
Cd55	-0.313456	1.26289e-31		Rabac1	0.500667	2.91659e-81		Pdia6	0.447556	3.79163e-12
Zfp36	0.379618	1.46597e-31		Tax1bp3	0.553887	3.10256e-81		Rad23b	0.31305	3.79174e-12
Enkur	-0.303068	1.68362e-31		Ybx1	0.479624	4.29344e-81		Uggt1	0.288269	4.04059e-12
Tspan2	0.269684	1.97048e-31		Pon1	-0.523426	4.38539e-81		Lmo1	-0.494467	4.70532e-12
Cyba	0.28661	2.47938e-31		Mbnl1	0.615816	6.68537e-81		Eif3b	0.343211	5.11969e-12
1700094D03Rik	-0.356254	2.75071e-31		Gpx1	0.550843	7.32746e-81		Dync1h1	0.366308	6.13253e-12
Phlda3	0.256104	3.41557e-31		Junb	0.933802	5.93273e-80		Klhdc8b	0.29195	6.25322e-12
Susd2	0.272516	6.80491e-31		Krt7	0.698147	6.88168e-80		Ctsb	0.422068	6.76286e-12
Pih1d2	-0.332928	1.3684e-30		Fis1	0.543088	7.00937e-80		Fat2	0.348162	6.96669e-12
Ctnna1	0.251159	1.86833e-30		Hsp90aa1	0.506164	8.66931e-80		Tspan1	0.443963	8.6931e-12
Igf1r	0.256459	2.08911e-30		Morf4l1	0.523434	1.0648e-79		Xbp1	0.336973	9.01952e-12
Gmpr	-0.312915	2.10627e-30		S100g	1.43741	1.67012e-79		Oit1	0.40096	9.02431e-12
Gm5617	-0.360809	3.32351e-30		Rsrp1	0.588004	1.71579e-79		Iqgap2	0.322852	9.09197e-12
Tmem107	-0.279408	3.35492e-30		Mecom	0.64124	2.1969e-79		Fam110a	0.374638	9.91369e-12
Chchd6	-0.258141	6.58513e-30		Emc6	0.519227	3.83668e-79		Ndufa6	-0.443192	1.39697e-11
5430425K12Rik	-0.253316	1.29538e-29		Hnrnpa0	0.563163	6.45708e-79		Tnfaip3	0.366511	1.41956e-11
Dnaja1	0.258686	1.84454e-29		Dnase2a	0.57483	1.04896e-78		Ifnar1	0.289476	1.52803e-11
Arhgef2	0.254392	2.09679e-29		Edf1	0.511941	1.18302e-78		Tapbp	0.373576	1.57792e-11
Junb	0.329813	3.75837e-29		Niban1	0.45617	1.34934e-78		Ecm1	0.370542	1.72929e-11
Irf1	0.257417	4.39955e-29		Calr	0.608518	1.95502e-78		Aqp5	-0.562287	1.73036e-11
Sema3e	0.267162	7.62784e-29		Gadd45b	0.912954	2.97191e-78		Msln	0.882428	1.80288e-11
Smkr-ps	-0.352344	2.3457e-28		Prrg3	0.645599	3.57723e-78		Fam83g	0.260925	1.80739e-11
Gm16006	-0.352444	2.48341e-28		Lamp2	0.555894	7.35967e-78		Aldh1a7	-0.541117	1.90328e-11
Plec	0.262528	2.67665e-28		Clic1	0.508672	7.44847e-78		Rps17	-0.293345	2.64947e-11
Slc39a4	0.419868	4.57421e-28		Fos	1.03613	8.75863e-78		Aldh2	-0.453994	2.65515e-11
Zmynd12	-0.368311	6.35498e-28		Cox14	0.520773	9.24145e-78		Bst2	0.490897	2.94863e-11
1110032A03Rik	-0.29543	2.07596e-27		Hnrnpk	0.554259	1.13769e-77		Clip1	0.356529	4.04486e-11
Id3	0.319596	2.35447e-27		Fmo3	-0.285692	2.49958e-77		Lasp1	0.320629	4.43326e-11
Krt19	0.285203	2.43681e-27		Cxcl5	0.740938	3.31749e-77		Sec61a1	0.30899	6.29306e-11
Styxl1	-0.252176	3.44081e-27		Mrpl14	0.532292	4.01187e-77		Ephb2	0.348326	6.31291e-11
H2-K1	0.663086	7.29033e-27		Fkbp4	0.574565	4.43996e-77		Nck1	0.275228	6.31445e-11
Ly6k	-0.316487	9.58979e-27		Anxa4	0.579031	1.27074e-76		Scd2	0.333353	7.5892e-11
Slc15a2	-0.295804	1.07791e-26		Chka	0.922022	1.45593e-76		Ctnnb1	0.371296	8.01934e-11
Erich2	-0.28086	1.13739e-26		Arl4c	0.595706	2.18583e-76		Cttn	0.324465	8.74149e-11
Ldlrad1	-0.338745	2.17785e-26		Eef1g	0.519515	2.82074e-76		Sppl2a	0.296646	9.73282e-11
Naaa	-0.361499	3.50834e-26		Azin1	0.635183	3.64765e-76		Nfkb1	0.323193	1.00978e-10
Kif21a	-0.340733	4.32614e-26		Cox7b	0.486147	4.43357e-76		Rpl7a	-0.302112	1.02385e-10
Dleu2	0.251323	4.61828e-26		Mtch1	0.552724	5.73383e-76		Slc1a1	0.262006	1.02727e-10
Dmkn	-0.261494	6.48379e-26		Higd1a	0.547755	8.37871e-76		Itga3	0.35121	1.07619e-10
Manf	0.280076	1.74294e-25		Gpx8	0.570882	1.15956e-75		Cxcl16	0.491783	1.24352e-10
Cfap97d2	-0.35659	1.92249e-25		Tma7	0.522215	3.39996e-75		Itpr3	0.254107	1.26934e-10
F3	0.310021	2.71061e-25		Atp5l	0.498424	4.77924e-75		Sik1	0.374571	1.35987e-10
Cep57	-0.347457	4.2318e-25		Cavin2	0.700787	5.69338e-75		Celsr1	0.341482	1.50895e-10
Dnah12	-0.281585	6.02022e-25		Ctsh	0.639237	7.46154e-75		Amotl1	0.393913	1.6594e-10
Gtf2b	-0.376182	6.5457e-25		Hopx	0.654738	2.63968e-74		Scgb3a2	0.289629	1.73836e-10
Herpud1	0.270454	6.6495e-25		Ptprf	0.609305	6.38001e-74		Relb	0.27839	1.75033e-10
Smyd3	-0.250676	8.21537e-25		Uqcrq	0.499814	9.21929e-74		Ece1	0.364097	1.94082e-10
Lbh	-0.316965	8.21883e-25		Slpi	0.514675	1.7773e-73		Npnt	0.250567	2.14967e-10
Ccdc181	-0.279631	8.29904e-25		Anp32a	0.519471	2.29064e-73		Ccnd1	0.490591	2.26485e-10
Nat9	-0.334226	1.55468e-24		Eef1b2	0.447356	3.23876e-73		Etv3	0.354727	2.44487e-10
Sod2	-0.253336	2.25252e-24		Pigr	1.15035	3.50936e-73		Rgs12	0.261032	2.48689e-10
Ruvbl2	-0.307156	3.86499e-24		Atp1a1	0.623999	1.77932e-72		Arrdc4	0.368071	2.57918e-10
Egr1	0.359448	5.68915e-24		Atp5k	0.520968	2.03688e-72		Uba1	0.276933	2.65895e-10
Depp1	0.294078	5.86241e-24		Gclc	0.793657	2.2055e-72		Ccn1	-0.682704	3.05956e-10
Bola1	-0.275034	5.98307e-24		Nedd4l	0.577413	3.09293e-72		Tubb5	0.391033	3.08685e-10
Ssbp4	-0.301592	6.62417e-24		Txnip	0.785999	3.15053e-72		Cbx6	0.276154	3.13474e-10
Alas1	0.265101	7.7048e-24		Ndufb9	0.487235	5.01744e-72		Prpf38b	0.322077	3.14465e-10
Lsm6	-0.312827	1.07165e-23		Atp6v1f	0.480055	8.18332e-72		Frmd4b	0.320185	3.33656e-10
Gm16136	-0.312665	1.43545e-23		Atp6v0b	0.513011	1.15175e-71		Nfkb2	0.26304	3.56308e-10
Marcks	-0.329055	3.01434e-23		Ube2d3	0.504588	2.69114e-71		Efhd2	0.270686	3.66905e-10
Sdhd	-0.300423	6.94998e-23		Gnb2	0.500316	3.50012e-71		Mybbp1a	0.306876	4.17178e-10
Lrrc46	-0.313468	1.67083e-22		Cfl1	0.545189	1.01158e-70		G3bp1	0.371616	4.33557e-10
Sult1d1	-0.527889	3.94268e-22		Ubb	0.426749	1.87124e-70		Pbrm1	0.360325	4.45681e-10
Naxe	-0.258806	4.58675e-22		Parm1	0.570878	2.96723e-70		Elapor1	0.348367	5.017e-10
Wdr19	-0.321357	4.84717e-22		Igfbp7	0.764082	4.60668e-70		Klf2	0.518218	5.33135e-10
Wdr27	-0.303594	1.00798e-21		Tle5	0.465233	4.71748e-70		Eif4g2	0.33077	5.9115e-10
Jun	0.311352	1.52595e-21		Adgrf5	0.564988	1.39059e-69		Spen	0.293984	6.0989e-10
Ost4	-0.272233	1.69543e-21		Aplp2	0.527436	1.52011e-69		Rn18s	0.464126	6.40135e-10
Dnajc15	-0.261433	2.57228e-21		Hsbp1	0.514593	2.90569e-69		Ezr	-0.477553	6.92036e-10
Gm10076	-0.263575	2.00728e-20		Tkt	0.554845	5.05119e-69		Zfp36l2	0.394178	7.18428e-10
6820408C15Rik	-0.300315	6.63495e-20		Psma3	0.471007	5.25125e-69		Hyou1	0.254862	7.61125e-10
Ier2	0.32235	7.52712e-20		Ywhaz	0.548345	6.43267e-69		Rpl15	-0.341372	7.80821e-10
B2m	0.534283	3.20181e-19		Cyb5r3	0.530382	7.20346e-69		C77080	0.337486	7.86839e-10
Spata24	-0.311299	4.55766e-19		Cystm1	0.511266	2.55471e-68		Colgalt1	0.309377	8.54506e-10
Fam81b	-0.272754	5.94839e-19		Creg1	0.528467	3.47156e-68		Ccar1	0.31279	9.07462e-10
1700012B09Rik	-0.469416	7.3599e-18		Arpc3	0.477344	5.32979e-68		Gm45266	0.389634	9.5674e-10
Zfp467	-0.330307	9.73612e-18		Hsd17b10	0.559525	6.02728e-68		Ptgfrn	0.268738	1.08826e-09
Acot13	-0.250423	2.40711e-17		Atp2b1	0.56788	8.29976e-68		Ash1l	0.317644	1.09507e-09
Lrrc23	-0.265488	3.48789e-17		Dapk2	0.543566	1.93144e-67		St6galnac2	0.261522	1.14683e-09
Kcnmb2	-0.265622	3.73823e-17		Igfbp6	0.75787	3.02978e-67		Ldlr	0.277124	1.34753e-09
Dnajb1	0.280052	6.07572e-17		Macf1	0.579013	3.18996e-67		H2-Q4	0.333137	1.36613e-09
Reep5	-0.256997	9.25455e-17		Mcl1	0.601616	3.69112e-67		1110008P14Rik	0.315346	1.41115e-09
Saxo2	-0.271613	9.27774e-17		Sumo2	0.473615	5.20044e-67		Smarcc1	0.319436	1.53495e-09
Spef1	-0.276757	1.11558e-16		Cd44	0.586537	5.55723e-67		Flot2	0.297881	1.66371e-09
Ccdc34	-0.293526	1.22855e-16		Ndufa6	0.464418	8.49621e-67		Snd1	0.254432	1.73924e-09
Areg	0.34146	1.36809e-16		Rhoa	0.507531	1.13057e-66		C1galt1	0.300317	1.74411e-09
Lgals3bp	0.275375	1.68991e-16		D8Ertd738e	0.466541	1.45955e-66		G3bp2	0.362395	1.78973e-09
Btg2	0.315196	2.14755e-16		Arf5	0.489361	2.96554e-66		Fmo3	-0.563545	1.87972e-09
Tcte1	-0.2507	3.95556e-16		Selenos	0.469615	7.42726e-66		Mmp23	0.296475	1.89891e-09
Lbp	0.252249	1.00579e-15		S100a11	0.428601	8.97155e-66		AI661453	0.262449	2.21463e-09
Tm4sf1	0.263499	1.05278e-15		Ccnd2	0.721297	1.44385e-65		Stk11	0.280343	2.43498e-09
Lrrc74b	-0.296607	1.18919e-15		Sfta3-ps	0.485971	2.04113e-65		Pdzd8	0.252861	2.80725e-09
Lars2	0.307741	1.21541e-15		Tbca	0.487124	2.22495e-65		Ripk4	0.27821	3.04582e-09
Cfap47	-0.273407	5.50287e-15		Fam174b	0.538031	3.31948e-65		Cdcp1	0.341563	3.11759e-09
Dusp1	0.3018	7.03061e-15		Eif4a1	0.477278	3.35688e-65		Maged1	0.26942	3.21755e-09
Odad4	-0.274878	7.09683e-15		Mpc2	0.464007	3.58024e-65		Tgfbi	0.269845	3.26463e-09
Etfbkmt	-0.251371	8.72831e-15		Krt8	0.656017	1.27041e-64		Sptan1	0.280823	3.27405e-09
Dgcr6	-0.260566	1.07562e-14		Clic4	0.526407	1.54436e-64		Gprc5c	0.261952	3.27932e-09
Spata33	-0.271427	1.34513e-14		Hras	0.510343	2.62863e-64		Trim8	0.276301	3.36886e-09
Acp1	-0.274259	1.47362e-14		Phldb2	0.533349	2.95964e-64		Gpx1	0.354021	3.4135e-09
Ccdc189	-0.266963	2.65575e-14		Ldha	0.517468	3.95128e-64		Vcam1	0.322407	3.4169e-09
Serpine2	-0.273356	5.06225e-14		Klf9	0.623576	3.98326e-64		Flnb	0.298096	3.42514e-09
Nfkbia	0.353343	5.45202e-14		Prrc2c	0.562304	4.2725e-64		Chd9	0.343834	3.45469e-09
Cuta	-0.263944	5.69703e-14		Atox1	0.496446	5.49977e-64		Rpl27	-0.291177	3.50415e-09
Usp18	-0.264569	1.00635e-13		Reg3g	0.401972	6.09153e-64		Riok3	0.284647	3.69864e-09
Gm36738	-0.291839	1.14703e-13		Cyba	0.537106	6.87779e-64		Brd2	0.361676	3.91188e-09
Ccdc17	-0.294782	2.47771e-13		Etfb	0.499639	7.29782e-64		Clic3	-0.491236	4.20189e-09
1700029J07Rik	-0.283842	2.88846e-13		Timm13	0.47862	1.06944e-63		Btg2	0.385134	4.33014e-09
Lrrc6	-0.271176	3.617e-13		Nfib	0.545161	1.43071e-63		Dgkd	0.286404	5.07372e-09
Ang	-0.254719	5.6881e-13		Nr4a1	0.796445	1.66981e-63		Gtf2i	0.304666	5.28247e-09
Slc16a7	-0.274007	7.40277e-13		Hint1	0.453748	1.92591e-63		Lamb2	0.281685	5.43304e-09
1810041H14Rik	-0.263862	2.56036e-12		Metap2	0.486523	1.94049e-63		Smad1	0.27242	6.3564e-09
Ier3	0.331741	1.09655e-11		Exosc7	0.558057	3.06041e-63		Slc12a2	0.378781	6.38152e-09
1700013F07Rik	-0.252397	1.24571e-11		Srsf5	0.47943	3.95355e-63		Macf1	0.350941	6.41384e-09
Fas	-0.259301	2.04684e-11		Tomm20	0.482604	4.28467e-63		Ogdh	0.272841	7.25567e-09
Qsox1	-0.251812	2.09005e-11		Cdh1	0.557583	5.30847e-63		Itgb1	0.315314	7.64418e-09
2310039H08Rik	-0.262257	2.17107e-11		Lamp1	0.484346	5.93084e-63		Gm12840	0.325829	8.00172e-09
AU040972	-0.429541	2.2457e-11		Snrpb	0.477439	5.94853e-63		Ptn	-0.590538	9.21509e-09
Hspe1	-0.253355	6.00505e-11		Slc3a2	0.532047	6.27758e-63		Uqcrh	-0.309555	9.98187e-09
Dnaaf1	-0.254189	4.95684e-10		Txnrd1	0.576189	1.37558e-62		Ppfia1	0.25737	1.04941e-08
Cfap43	-0.258795	1.34969e-09		Slc38a2	0.674003	1.89592e-62		Specc1	0.2504	1.10867e-08
Cyp2a5	-0.639584	1.75059e-08		Ndufs5	0.460767	2.96656e-62		Elovl5	0.285108	1.12697e-08
Tstd1	-0.262187	4.45921e-06		Eif3f	0.459102	4.09384e-62		Esrp1	0.296944	1.15025e-08
Ccn1	-0.269288	0.600012		Smim6	0.571542	5.26479e-62		Hnrnpul2	0.3374	1.16039e-08
Cp	0.292917	1		Eif5a	0.467018	9.71245e-62		Atp1b1	0.30089	1.18483e-08
				H2az2	0.494321	1.11844e-61		Siva1	-0.50031	1.23439e-08
				Hnmt	0.47331	1.11853e-61		Wdr43	0.275359	1.27918e-08
				Mien1	0.53476	1.34665e-61		Id4	-0.455136	1.29292e-08
				Mrps9	0.548264	1.73546e-61		Prpf8	0.273852	1.3168e-08
				Snrpg	0.476405	1.94907e-61		Dnm2	0.257769	1.37779e-08
				Clic5	0.650646	2.19225e-61		Itga6	0.332336	1.41911e-08
				Clta	0.461313	2.32178e-61		Sat1	0.429035	1.43723e-08
				Nfkbia	1.15257	3.78951e-61		Calm1	0.316117	1.45824e-08
				Atp5g1	0.44228	4.12096e-61		Dnajc3	0.317975	1.55318e-08
				Pdia3	0.474235	7.96343e-61		Iqgap1	0.321659	1.5671e-08
				Ndufa7	0.423189	8.66168e-61		Ankrd17	0.302024	1.61052e-08
				Paics	0.542083	9.48255e-61		Foxa1	0.327149	1.77564e-08
				Rock1	0.576148	1.50411e-60		Tmed10	0.344177	1.90698e-08
				Eif2s2	0.481394	1.63079e-60		Fn1	-0.625212	1.9411e-08
				Selenow	0.486333	2.65308e-60		Lif	0.395357	2.05414e-08
				Atp5g3	0.453706	3.30639e-60		Surf4	0.272346	2.27735e-08
				Lrrc26	-0.262764	3.75335e-60		Pdlim1	0.336323	2.29833e-08
				Vapa	0.488107	3.90418e-60		Gdf15	0.282322	2.40976e-08
				Zfp36	0.892325	4.44544e-60		Eif3a	0.364306	2.6432e-08
				Slc25a4	0.501529	4.81636e-60		Sptbn1	0.344273	2.71744e-08
				Ddx6	0.504426	5.92172e-60		Sfn	0.406706	2.72849e-08
				Cox5b	0.449328	6.87748e-60		Larp4	0.283853	2.749e-08
				Hnrnpa3	0.52835	2.16403e-59		Afap1	0.269642	2.90784e-08
				Egr1	1.06229	2.22131e-59		Pkm	0.315525	2.93207e-08
				Hnrnpu	0.528118	4.03848e-59		Bag1	0.358974	3.00967e-08
				Akr1a1	0.463839	4.61419e-59		Tgfbr2	0.284451	3.06461e-08
				Arf1	0.453821	4.84108e-59		Trip11	0.313929	3.25769e-08
				Gapdh	0.416677	5.20666e-59		Gm34455	0.257892	3.46522e-08
				Sod2	0.451811	6.53221e-59		Tnfrsf21	0.285086	3.99892e-08
				Cnbp	0.460631	7.5517e-59		Psmd2	0.299017	4.02343e-08
				B2m	0.6343	8.74287e-59		Ly6c1	0.366925	4.25527e-08
				Dnaja1	0.562348	1.24709e-58		Birc6	0.250569	4.39098e-08
				Ndufc1	0.477368	1.3541e-58		Scarb2	0.316571	4.70528e-08
				Golim4	0.427825	1.97119e-58		Rcc2	0.265208	5.0572e-08
				Eif3c	0.5183	2.24719e-58		Lgals3bp	0.284203	5.44366e-08
				Ccdc141	0.473678	2.50923e-58		Ehd1	0.272664	5.98432e-08
				Tmem176a	0.545774	2.58562e-58		Hspa9	0.276514	6.20274e-08
				Lrrfip1	0.528899	2.83346e-58		Taok3	0.275964	7.91171e-08
				Oaz2	0.4803	3.80231e-58		Dab2ip	0.298329	8.53024e-08
				Itgb1	0.528015	4.19906e-58		Atp5a1	0.297658	9.63516e-08
				Pcbp1	0.497835	4.758e-58		Pten	0.287579	1.05483e-07
				Cox5a	0.433642	5.43445e-58		Dll1	0.290838	1.13207e-07
				Cmtm8	0.470136	5.54899e-58		Synpo	0.281755	1.15507e-07
				Snrpe	0.486674	6.91327e-58		Capzb	0.326298	1.38184e-07
				Purb	0.508198	8.17289e-58		Psmd1	0.283676	1.38703e-07
				Pik3ca	0.471749	2.21089e-57		Pcbp1	0.334899	1.41556e-07
				Eif3h	0.453262	2.26205e-57		Dusp1	0.293494	1.46544e-07
				Ywhaq	0.465938	4.14096e-57		Ids	0.309862	1.48745e-07
				Wls	0.503303	5.6878e-57		Rnf213	0.283829	1.55788e-07
				Cops9	0.472551	5.77092e-57		Arhgap21	0.292502	1.61607e-07
				Tmem256	0.480016	8.85126e-57		Rock2	0.278249	1.68544e-07
				Ier2	0.789188	1.22182e-56		Psme4	0.265635	1.7198e-07
				Tpm1	0.51079	2.84808e-56		Tmem108	-0.306288	1.94983e-07
				Tgoln1	0.543759	3.2897e-56		Tmc4	0.274855	2.00846e-07
				Neat1	0.903574	4.5877e-56		Socs3	-0.654901	2.04347e-07
				Tnfaip1	0.47873	5.89188e-56		Dsp	0.358306	2.04567e-07
				Set	0.516529	6.13278e-56		Atp2a2	0.275714	2.08355e-07
				Homer2	0.480654	1.81564e-55		Clstn1	0.292882	2.14805e-07
				App	0.511159	3.06121e-55		Dapl1	-0.477274	2.25066e-07
				Atp5c1	0.431965	3.9369e-55		Ramp1	-0.326945	2.64188e-07
				Ctnna1	0.539382	4.72874e-55		Camk2d	0.265323	2.65705e-07
				Ralbp1	0.512508	5.28474e-55		Nsd1	0.334289	2.68409e-07
				Chil1	1.31818	5.72362e-55		Adrb1	0.306836	2.68766e-07
				Skp1	0.457172	1.02912e-54		Fbxo32	0.395572	2.87111e-07
				Pafah1b1	0.502886	1.48316e-54		Usp34	0.301668	2.92601e-07
				Nfe2l2	0.610628	1.50704e-54		Rnpep	0.275783	2.94083e-07
				Gsk3b	0.507292	1.67004e-54		Adm	0.394901	3.05409e-07
				Dek	0.494761	1.88038e-54		Aplp2	0.269705	3.14571e-07
				Ppib	0.412978	1.90275e-54		Serpine1	0.448782	3.25137e-07
				Eif3e	0.491294	2.27676e-54		Cxcl1	0.475932	3.3311e-07
				Cyp2f2	0.39891	3.74146e-54		Sncg	0.287049	3.41954e-07
				Snx30	0.295256	4.31481e-54		Rdh10	0.305233	3.46078e-07
				Tubb4b	0.401586	5.03776e-54		Ddx39b	0.260883	3.51498e-07
				Aldh1a7	0.486945	6.80796e-54		Xist	0.294916	3.74804e-07
				Chmp2a	0.444552	7.62471e-54		Fam53b	0.26308	3.93453e-07
				Gstt1	0.527833	1.0082e-53		Smarcc2	0.256138	4.16044e-07
				Clic3	-0.28262	1.47008e-53		Btg1	0.317993	4.8212e-07
				mt-Atp8	0.474392	1.70074e-53		Knop1	0.266758	5.13366e-07
				Cryab	0.557512	6.32061e-53		Notch1	0.404108	6.23339e-07
				Tpm3	0.488962	2.25529e-52		Metap2	0.287504	6.23904e-07
				Gprc5a	0.575918	2.31379e-52		Tcf12	0.25891	6.27168e-07
				Gnai1	0.36876	3.52781e-52		Gnb1	0.301502	6.52823e-07
				Atp5mpl	0.454056	3.88485e-52		Hk2	0.360283	6.69956e-07
				Chchd10	0.342151	4.37845e-52		Cpd	0.298692	6.75668e-07
				Psma2	0.418749	5.20473e-52		Hnrnpa3	0.312961	6.7712e-07
				Mbnl2	0.484052	6.28993e-52		Ptgs2	0.503262	7.01403e-07
				Pomp	0.390104	6.51275e-52		Myh9	0.32281	7.19446e-07
				Sf3b2	0.484753	7.05234e-52		Lyn	0.280833	8.63144e-07
				Rnaset2a	0.472646	9.48463e-52		Larp4b	0.299157	1.13994e-06
				Aldoa	0.422944	1.00169e-51		Zfp638	0.270227	1.17893e-06
				Rps6	0.439838	1.65338e-51		Apc	0.292736	1.20907e-06
				Runx1	0.526394	1.78135e-51		Cdh1	0.319409	1.34894e-06
				H2-K1	0.57814	2.85054e-51		Cast	0.286578	1.36661e-06
				Prep	0.428407	2.94326e-51		Pim1	0.324581	1.36666e-06
				Rap1a	0.479309	3.10077e-51		Lcp1	0.255124	1.37079e-06
				Arpc2	0.471051	3.13727e-51		Brd3	0.260827	1.40509e-06
				Cisd1	0.444422	3.27375e-51		Eif3k	-0.352679	1.52237e-06
				Elapor1	0.487363	5.17484e-51		Nckap1	0.254568	1.54786e-06
				Mdh1	0.41924	5.66964e-51		Ubl3	0.283658	2.04384e-06
				Dynlt3	0.442339	8.25549e-51		Serp1	0.31445	2.04565e-06
				Ptp4a2	0.4747	1.21215e-50		Ier3	-0.492633	2.08026e-06
				Qk	0.539287	1.5411e-50		Ppp4r2	0.258492	2.17982e-06
				Oxct1	0.497093	2.01613e-50		Scaf11	0.299934	2.21309e-06
				Mc5r	0.324559	3.50678e-50		Arfgef1	0.275106	2.23292e-06
				Selenoh	0.500736	3.58633e-50		Tcerg1	0.300916	2.45823e-06
				Krt18	0.53449	5.19629e-50		Anxa1	-0.488493	2.51566e-06
				Itm2b	0.331955	6.05729e-50		Fkbp4	0.27585	2.60745e-06
				Micos13	0.432657	6.1229e-50		Cyp3a13	-0.270831	2.62147e-06
				Mtdh	0.481728	6.32229e-50		Luzp1	0.289523	2.6348e-06
				Acin1	0.46962	7.37229e-50		Ssbp2	0.294266	3.75021e-06
				Psmb1	0.38421	7.40029e-50		Depp1	0.467927	3.8467e-06
				Bpifa1	-0.499792	7.67278e-50		Pard6g	0.263632	3.90844e-06
				Cox7a2l	0.414696	1.02943e-49		Serinc3	0.25488	3.95383e-06
				Thbs3	0.367907	1.23332e-49		Ywhaz	0.282869	4.05674e-06
				Kif5b	0.511597	1.2734e-49		Skil	0.35436	4.13103e-06
				Ddah2	0.490563	1.83613e-49		Cstb	0.362619	4.17552e-06
				Ncor1	0.489894	3.1517e-49		Golgb1	0.324219	4.22863e-06
				Secisbp2l	0.46102	3.57657e-49		Adgrg1	0.286086	4.74083e-06
				F3	0.737881	3.64584e-49		Abcf1	0.261466	4.86249e-06
				Taok3	0.49295	4.46437e-49		Map7	0.298308	5.22533e-06
				Lars2	0.269282	6.22585e-49		Sesn3	0.259716	5.72474e-06
				Hnrnpab	0.469144	6.66117e-49		F3	-0.417568	6.24708e-06
				Lmo7	0.590431	6.69882e-49		Itpr1	0.25723	6.84788e-06
				Vamp5	0.467122	7.23501e-49		Rhob	0.294436	7.01006e-06
				Eif3k	0.41634	7.67098e-49		Eif3h	-0.349458	8.34259e-06
				Phlda1	1.0311	8.00875e-49		Ddx6	0.250431	8.46407e-06
				Acsm1	0.490735	8.63253e-49		Mt1	-0.618495	8.67459e-06
				Lgi3	0.459652	9.19291e-49		Nisch	0.26416	9.60579e-06
				Brd7	0.460192	1.50365e-48		Actg1	-0.261908	9.84072e-06
				Nop10	0.447331	1.58212e-48		Anxa4	0.259765	1.07636e-05
				Zfand5	0.487161	1.60511e-48		Lama3	0.263116	1.09974e-05
				Sod1	0.44043	1.6941e-48		Hnrnpa2b1	0.264517	1.11502e-05
				Atp5o.1	0.425751	2.50714e-48		Rnaset2a	0.258009	1.17454e-05
				Atf3	0.960419	2.84784e-48		Hmgcs1	0.294501	1.17982e-05
				Arhgef12	0.480442	3.43191e-48		Chad	0.304981	1.21885e-05
				Hspe1	0.447356	4.80083e-48		mt-Rnr2	-0.260336	1.36472e-05
				Tmed10	0.407288	6.61697e-48		Socs2	0.293688	1.36952e-05
				Cnpy2	0.465851	1.07807e-47		Arhgdia	0.255946	1.41289e-05
				Bex3	0.499532	1.12765e-47		Ankrd11	0.297572	1.4837e-05
				Fabp5	0.440104	1.52034e-47		Sertad1	-0.458699	1.58288e-05
				Ddx17	0.4511	2.86846e-47		Auts2	0.263251	1.67846e-05
				Retnla	1.50655	2.88451e-47		Wnt10a	0.266492	1.70504e-05
				Eif4a2	0.423185	3.31752e-47		Shtn1	0.270327	1.7149e-05
				Cd47	0.47242	3.69281e-47		Vegfa	0.35433	1.71966e-05
				Chd4	0.535583	7.64533e-47		Ssbp3	0.304278	1.7734e-05
				Mxd4	0.4686	8.29177e-47		Ctdspl	0.264005	1.77614e-05
				Ndufs7	0.430516	9.15151e-47		Cd24a	-0.701402	1.83412e-05
				Epas1	0.515854	1.18825e-46		Myof	0.330416	1.97462e-05
				Ddx3x	0.524786	1.58537e-46		Zfp292	0.256972	2.16174e-05
				Cgnl1	0.456198	2.01306e-46		Kif21a	-0.465494	2.51577e-05
				Fus	0.471892	4.35379e-46		Hipk1	0.255299	2.58264e-05
				Hexim1	0.388618	4.84333e-46		Arhgef12	0.258556	2.76727e-05
				Mrfap1	0.429257	6.47838e-46		Rpl22l1	-0.295339	2.91778e-05
				Psmb6	0.381946	6.74273e-46		Stat1	0.305447	3.09402e-05
				Depp1	0.784956	9.57069e-46		Dync1i2	0.258529	3.16835e-05
				Rmdn2	0.40835	1.28966e-45		Slc38a2	0.276178	3.34097e-05
				Ran	0.435359	1.71905e-45		Crybg3	0.251436	3.4644e-05
				BC031181	0.406951	2.04309e-45		Gadd45g	-0.561885	3.71421e-05
				Fdx1	0.442883	2.17753e-45		Ctnna1	0.276014	4.44904e-05
				Csnk1a1	0.454266	2.49275e-45		Gsta4	-0.354557	4.51016e-05
				Anxa2	0.526326	3.64639e-45		Mecom	0.307781	4.78044e-05
				Bmp5	0.409788	4.49313e-45		Nktr	0.274592	5.13261e-05
				Hp1bp3	0.445874	4.82419e-45		Foxq1	0.380165	5.19132e-05
				Il1r1	0.359409	5.91727e-45		Ddx3x	0.275132	5.21996e-05
				Pitpnm2	0.292249	7.00777e-45		Junb	-0.302965	5.25361e-05
				Ndufa8	0.422387	8.94363e-45		Ly6k	-0.602223	6.47474e-05
				Nfkbiz	0.438788	1.11639e-44		Rin2	0.28171	6.83225e-05
				Ahnak	0.607731	2.39913e-44		Eef2	0.268559	6.93431e-05
				Bend7	0.420718	2.77942e-44		Palmd	-0.305331	7.0046e-05
				Eif4h	0.419259	2.91393e-44		Slc15a2	-0.461179	7.4755e-05
				Tmem243	0.455908	3.01068e-44		Aldoa	0.294312	8.28269e-05
				Sfr1	0.438309	3.01483e-44		Elf3	0.251733	8.53442e-05
				Ndfip1	0.429156	3.12609e-44		Neat1	0.364118	8.54408e-05
				Hspa5	0.480781	4.18903e-44		Kmt2c	0.269258	9.25696e-05
				St3gal6	0.408706	5.55265e-44		Pmepa1	0.333891	0.000113939
				Tspan2	0.419086	7.40735e-44		Hnrnpab	0.299524	0.000122638
				Socs2	0.501788	1.02499e-43		Ubtf	0.254063	0.000153137
				mt-Co2	0.45277	1.0781e-43		Psmb10	0.276606	0.000189137
				H1f0	0.405287	1.25659e-43		Bptf	0.270072	0.000210462
				Cstb	0.434925	1.26691e-43		Slk	0.277104	0.000212064
				Psenen	0.407	1.85215e-43		Tnfaip8	0.25199	0.000280303
				Rrbp1	0.485784	1.88274e-43		Rassf9	-0.401479	0.000295281
				Ndufb8	0.405545	2.33222e-43		Tmem159	-0.305136	0.00036399
				Snx4	0.389425	2.49356e-43		Mob1b	0.254608	0.000464803
				Tmod3	0.449135	2.98388e-43		Herpud1	0.292436	0.000479959
				Tmem223	0.456262	4.74519e-43		Anxa8	0.374824	0.000491457
				Tecr	0.401681	5.10984e-43		Mal2	0.253587	0.000496035
				Serpine2	0.514542	5.26331e-43		Ebp	-0.442996	0.000500495
				Gpx4	0.391044	6.14302e-43		Mrpl52	-0.308781	0.000512452
				Sorl1	0.465506	8.29826e-43		Dynlt1f	-0.278767	0.000530673
				Nectin2	0.457389	9.87751e-43		Gclm	-0.438679	0.000649808
				Ndufb5	0.390398	1.42955e-42		Egr2	-0.548116	0.000670887
				Maged1	0.414857	1.70005e-42		Dag1	0.253618	0.000672012
				Vegfa	0.571546	2.43343e-42		Ptpn1	0.257938	0.000875534
				Acaa1a	0.411924	3.78593e-42		Yy1	0.250535	0.000912512
				Actn4	0.441565	4.81465e-42		Rpl37rt	-0.328056	0.00099899
				Psmb3	0.391608	5.09449e-42		Rps6	-0.287089	0.00105458
				Ptpn13	0.48666	5.16478e-42		Chd3	0.261405	0.00125313
				Eif3m	0.429027	7.65326e-42		Bex2	0.274468	0.00132118
				Foxq1	0.679922	8.14471e-42		Cd47	0.291015	0.00138321
				H4c4	0.449183	9.09574e-42		Zfand5	0.297857	0.00161187
				Coa3	0.386349	1.09742e-41		Eif5b	0.251501	0.00210405
				Gjb6	0.447152	1.29595e-41		Eef1d	-0.279175	0.00233116
				Met	0.430325	1.41543e-41		Mgst2	-0.330026	0.0030558
				Gpbp1	0.370553	1.58545e-41		Timp3	0.315293	0.00324763
				Cd74	0.833552	1.74707e-41		Atp6v1g1	-0.346763	0.00367197
				Rbm8a	0.435385	1.79367e-41		Cxcl10	0.645041	0.00381327
				Mdh2	0.411161	7.03311e-41		Ccn2	-0.69005	0.00406257
				Ubxn1	0.401298	7.23097e-41		H2az1	0.268039	0.0041763
				Atp6v1e1	0.431427	7.50353e-41		Dusp6	0.261376	0.00428794
				Rab2a	0.423417	1.39632e-40		Nudt4	0.274287	0.00440422
				Ctsl	0.439482	1.56924e-40		Gclc	0.324003	0.00515196
				Ndufa1	0.394307	2.24562e-40		Btf3	-0.250255	0.00556633
				Ank3	0.520313	3.32634e-40		Isg15	0.289257	0.00562307
				Eny2	0.410472	4.09048e-40		Selenbp1	-0.298398	0.00888004
				Atp1b3	0.41734	6.0529e-40		Ang	-0.368077	0.00900685
				Cnot6l	0.35447	6.7271e-40		Pik3ip1	-0.390381	0.0103822
				Rasgef1a	0.331736	7.10823e-40		Cdc42ep3	-0.493828	0.0104586
				Ywhab	0.418703	7.71872e-40		Rpl17-ps8	-0.377239	0.0104781
				Mbip	0.429912	9.27005e-40		Nfe2l2	0.266537	0.0109644
				Taldo1	0.401519	9.51841e-40		Bri3	-0.303463	0.0134302
				Brk1	0.406085	1.30225e-39		Tpr	0.267839	0.0145916
				Wwc1	0.443228	1.57955e-39		Eif3f	-0.256783	0.0185018
				Sort1	0.382673	2.55486e-39		Crip1	-0.440993	0.0191575
				Tax1bp1	0.443321	3.45514e-39		Ccl20	1.02405	0.0204069
				Limd2	0.424678	3.88485e-39		Kcnj13	-0.355958	0.0325138
				Cftr	0.277843	3.96922e-39		Chka	0.314985	0.0345459
				Dag1	0.463602	4.84331e-39		Bambi	-0.351756	0.0429525
				Myo5c	0.4409	4.98107e-39		Trib1	0.268347	0.0471817
				Bcam	0.447021	7.58208e-39		Fah	-0.310798	0.0502535
				Sf3b1	0.412044	8.6224e-39		S100a6	-0.359967	0.0518861
				Prkar1a	0.416449	9.66153e-39		Cd59a	-0.27494	0.0832403
				Rdx	0.426591	1.17807e-38		Ltf	-0.450707	0.085089
				Idh2	0.406494	1.68656e-38		Gfra1	-0.367308	0.0879652
				Rac3	0.455037	1.6894e-38		Ost4	-0.309928	0.10548
				Lamtor2	0.388014	2.11156e-38		Csrp2	-0.464744	0.114321
				Eef1d	0.411829	2.626e-38		Mrpl30	-0.345793	0.114368
				Lpar3	0.441638	2.76695e-38		Vkorc1	-0.325036	0.124257
				Tns1	0.341415	3.91879e-38		Ndufa7	-0.270826	0.167333
				Crb3	0.407103	4.45229e-38		Krt5	0.28277	0.170759
				Spint1	0.415297	4.68451e-38		Ypel3	-0.350448	0.174037
				Snu13	0.420625	6.14334e-38		Serpinb1a	0.268569	0.208731
				Tra2a	0.493718	6.48253e-38		Gas5	-0.285029	0.231675
				Kras	0.404261	7.41933e-38		Thbs1	-0.485755	0.260682
				Pygo1	0.309112	8.26588e-38		Rps27rt	-0.276757	0.308811
				Xist	0.607407	9.69354e-38		Tmem205	-0.285602	0.310039
				Gm20186	0.953813	1.18688e-37		Acot1	-0.353077	0.351328
				Ndufb3	0.376965	1.20728e-37		Nrg1	-0.439556	0.374714
				Rpl36al	0.337527	1.28573e-37		Fam107b	-0.333556	0.40593
				Psma7	0.350523	1.35893e-37		Dst	-0.383873	0.476808
				Sfpq	0.440302	1.39582e-37		Tspan8	-0.278567	0.6842
				Fgfr2	0.454683	1.66642e-37		Smim11	-0.310796	0.864704
				Uqcrfs1	0.393448	1.73119e-37		Bmx	-0.390108	0.926201
				Msn	0.424337	1.77161e-37		Rtraf	-0.301766	0.951407
				Hcfc1r1	0.437386	1.78986e-37		Lrrc26	-0.277863	1
				Hk2	0.439495	1.91599e-37		Cldn10	-0.305295	1
				Vcp	0.415233	3.27748e-37		Acaa2	-0.343241	1
				Srsf2	0.394237	3.78708e-37		Irs2	-0.338721	1
				Nol7	0.416175	5.76504e-37		S100a10	-0.28869	1
				St13	0.432077	6.8586e-37		Sod2	0.298382	1
				Higd2a	0.403845	9.91456e-37		Snhg8	-0.332706	1
				Vps28	0.398233	1.29422e-36		Tspo	0.340694	1
				Scand1	0.379267	1.54182e-36		Dlk2	-0.355855	1
				Tcea3	0.442891	1.5585e-36		Sh3glb2	-0.301557	1
				Stat3	0.402971	1.77665e-36		Fam161a	-0.317686	1
				Dctn3	0.39352	1.98911e-36		Ltbp4	-0.271407	1
				Clstn1	0.347885	1.98988e-36		Avpi1	-0.290758	1
				Thbs1	0.535747	2.20064e-36		H2az2	-0.290813	1
				Eif5b	0.43229	2.38587e-36		Gmpr	-0.282398	1
				Scarb2	0.421524	3.05293e-36		Hmgn3	-0.289301	1
				Cnn2	0.388201	3.69725e-36		Tmem212	-0.625805	1
				Mme	0.357766	3.75733e-36		Nfkbia	0.338851	1
				Osbpl9	0.41579	5.03029e-36		Hbegf	0.280239	1
				Tpm4	0.417623	5.08233e-36		Hnrnpa1	-0.30148	1
				Ndufb2	0.385749	5.26355e-36		Fzd1	-0.313637	1
				Pdia6	0.407464	5.66034e-36		Hcar2	-0.330416	1
				Psma4	0.396787	6.65977e-36		Por	-0.255589	1
				Ehd4	0.401442	7.29896e-36		2410006H16Rik	-0.267902	1
				Dad1	0.329091	7.52562e-36		Nr4a1	-0.279768	1
				Arid4b	0.442691	8.81365e-36		Lpar6	-0.250637	1
				Hibadh	0.432501	1.02691e-35		Efemp1	-0.307584	1
				Tra2b	0.469693	1.05254e-35		Pim3	-0.304635	1
				Bcap31	0.395969	1.41213e-35		Vpreb3	-0.317902	1
				Irf2	0.427038	1.50491e-35		Casp4	-0.277051	1
				Ndufb7	0.371329	1.56091e-35		Spry2	-0.354392	1
				Tmem14c	0.399501	1.88851e-35		B3galt2	-0.267251	1
				Snrpd2	0.374745	2.66253e-35		Celf2	-0.321732	1
				Swi5	0.342853	2.81242e-35		Abracl	-0.250949	1
				Fnbp1l	0.370843	3.07827e-35		Hotairm1	-0.275949	1
				Oser1	0.346175	3.52592e-35		Cirbp	-0.27854	1
				Csde1	0.412982	4.7918e-35		Zfand6	-0.279126	1
				Tcf25	0.418578	5.00787e-35		Lrrc51	-0.266391	1
				Usp34	0.43593	5.30948e-35		Pex7	-0.252125	1
				Atrx	0.469374	7.0811e-35		Hopx	-0.281882	1
				Hnrnpa1	0.424332	7.31228e-35		Wsb1	-0.341306	1
				Dnajc3	0.397153	8.87561e-35		Nfil3	-0.273823	1
				Cd81	0.411177	1.00941e-34		Sntn	-0.266918	1
				Arid5b	0.46893	1.18613e-34		Snrpb2	-0.279612	1
				Tpr	0.429995	1.29017e-34		Hdc	-0.253499	1
				Ypel3	0.404077	1.39833e-34		Sav1	-0.269083	1
				Ppp1ca	0.388394	1.44934e-34		Hyi	-0.252406	1
				Arpc5	0.405318	1.78803e-34		Car8	-0.281619	1
				Pbrm1	0.396153	2.63768e-34		3300002A11Rik	-0.310866	1
				Fasn	0.323012	3.12794e-34		Zmat5	-0.253796	1
				Itpr1	0.371187	5.08996e-34		Mpc1	-0.259722	1
				Mrps21	0.366316	5.80727e-34		Rac3	-0.266653	1
				Rbm25	0.438556	5.84441e-34		Ppp1r10	-0.293649	1
				Ucp2	0.434173	6.93675e-34		Ccdc153	-0.500811	1
				Atp5j	0.324932	7.03019e-34		Elof1	-0.424983	1
				Swt1	0.401024	8.36388e-34		Hacd2	-0.285517	1
				Gabarapl2	0.385325	8.64222e-34		AU040972	-0.272101	1
				Zfp706	0.395166	1.14391e-33		Ifi202b	-0.278693	1
				Dynlrb1	0.410456	1.41369e-33		Lgals3	-0.288646	1
				Lmo4	0.440134	1.60835e-33		Upk1b	-0.257354	1
				Pura	0.41888	1.65945e-33		Sec14l3	-0.326843	1
				Ifi30	0.420516	1.86448e-33		Pcp4l1	-0.279563	1
				Klf5	0.44127	1.93584e-33		Fam183b	-0.441738	1
				Nucks1	0.403921	2.01362e-33		Scgb3a1	-0.414578	1
				Tmem245	0.438381	2.16753e-33		Pgrmc2	-0.257985	1
				Fosb	0.914983	2.65081e-33		1110017D15Rik	-0.368045	1
				Sh3bgrl	0.38724	5.00859e-33		Phlda1	-0.257428	1
				Srrm1	0.38895	5.01554e-33		Gm19935	-0.270229	1
				Cdc42se1	0.386867	5.14241e-33		Adam28	-0.250739	1
				Saa3	0.554107	7.28931e-33		Dynlrb2	-0.324726	1
				Rock2	0.487721	7.73146e-33		Chchd10	-0.486042	1
				Sar1b	0.396437	8.3266e-33
				Myo10	0.340729	1.15005e-32
				Dhrs3	0.398597	1.27168e-32
				Smarca5	0.409006	1.51424e-32
				Kmt2e	0.413252	1.52793e-32
				Grk3	0.354882	1.77159e-32
				Spcs1	0.365308	1.80095e-32
				Hadha	0.399767	1.80405e-32
				Ube2l3	0.396233	1.94851e-32
				Hspa1b	0.349977	2.07161e-32
				Lbp	0.464624	2.25281e-32
				Degs1	0.341799	2.67705e-32
				Pbx1	0.446782	4.10788e-32
				Cbx1	0.378224	4.20373e-32
				Cers2	0.395388	4.35646e-32
				Jag1	0.381703	4.70101e-32
				Mical2	0.432006	4.81521e-32
				Pfdn1	0.371575	4.98343e-32
				Pebp1	0.339051	5.83219e-32
				Eif5	0.398062	6.12624e-32
				Ifitm2	0.369706	6.38017e-32
				Ift20	0.368181	6.94444e-32
				Tpi1	0.403087	8.51398e-32
				P4hb	0.387818	9.09378e-32
				Srsf7	0.402717	1.41889e-31
				Ano6	0.281933	1.42374e-31
				Prpf18	0.3013	1.42932e-31
				Zfp704	0.386394	1.54144e-31
				Ssb	0.37421	1.6317e-31
				Nfix	0.388838	2.00092e-31
				Rbm24	0.304173	2.35122e-31
				Trpm6	0.353106	3.32881e-31
				Chmp4b	0.377887	4.66138e-31
				Dnajb4	0.403148	5.33333e-31
				Notch1	0.354457	5.61178e-31
				Anapc13	0.362463	5.99411e-31
				Rab7	0.357018	6.43396e-31
				Trir	0.388099	6.54073e-31
				Tmem63b	0.341085	8.08943e-31
				Tspan1	0.379353	8.76564e-31
				Pcyt1a	0.374663	1.0559e-30
				Rassf3	0.370024	1.15262e-30
				Errfi1	0.743503	1.39776e-30
				Sparc	0.401997	1.4334e-30
				Spsb2	0.354749	1.48347e-30
				Rbm3	0.377927	2.09579e-30
				Hdlbp	0.38557	2.17988e-30
				Tln1	0.3552	2.28744e-30
				Trib1	0.499719	3.04779e-30
				Ttll7	0.266209	3.0737e-30
				Vdac2	0.345173	3.90195e-30
				Emc7	0.366059	4.12179e-30
				Rpl13a	0.404138	4.61507e-30
				Sec14l3	0.383993	5.29065e-30
				Ifitm3	0.455263	7.95313e-30
				Tmem50b	0.384489	9.71995e-30
				Tmem234	0.382174	9.93589e-30
				Ndufb10	0.367259	1.1007e-29
				Cggbp1	0.387231	1.25072e-29
				Nebl	0.406957	1.29724e-29
				Spg21	0.372807	1.30448e-29
				Tcp1	0.364843	1.32032e-29
				Foxp1	0.371393	1.56172e-29
				Tmem30a	0.364918	1.7134e-29
				Sptbn1	0.474852	1.7715e-29
				Cdk2ap2	0.40529	1.95813e-29
				Rin2	0.39596	2.20281e-29
				Snrnp27	0.37547	3.52259e-29
				Sarnp	0.382294	3.74292e-29
				Peli1	0.424187	3.97722e-29
				Bzw1	0.37933	4.00553e-29
				Lrrfip2	0.410373	5.02872e-29
				Ptov1	0.372569	7.49469e-29
				Snrnp70	0.377882	7.59088e-29
				Acaa2	0.364111	8.10894e-29
				Zfas1	0.42808	8.90362e-29
				Zbtb20	0.447757	9.5173e-29
				Mat1a	0.360218	1.11167e-28
				Cox17	0.383444	1.14363e-28
				Spcs2	0.33805	1.19882e-28
				Lamtor5	0.375909	1.33314e-28
				Cct2	0.352881	1.36673e-28
				Usp46	0.340194	1.66499e-28
				Ndufs2	0.353622	1.68899e-28
				Hspd1	0.373057	1.89278e-28
				Lpin2	0.396379	3.26129e-28
				Ndufa11	0.370318	3.32199e-28
				Scaf11	0.385793	3.8346e-28
				Acly	0.362137	4.05179e-28
				Mmp15	0.369824	4.32463e-28
				Rab5if	0.336271	4.38979e-28
				Dync1i2	0.38306	5.69378e-28
				Akap13	0.420397	5.82429e-28
				Nckap5	0.28998	6.68642e-28
				Sqstm1	0.370528	8.07531e-28
				Irf1	0.417287	8.22095e-28
				Ifrd1	0.541312	8.54928e-28
				Mpc1	0.351028	8.99714e-28
				4930556M19Rik	0.289049	9.10085e-28
				U2af1	0.347934	9.81447e-28
				Atp6v1a	0.363137	1.08851e-27
				Hs2st1	0.318247	1.12627e-27
				Sik1	0.407165	1.44707e-27
				Mprip	0.376097	1.66852e-27
				Pdap1	0.382004	1.69682e-27
				Cast	0.343043	2.15352e-27
				Serpinh1	0.294229	2.2853e-27
				Ndufab1	0.351722	2.37641e-27
				Smarca2	0.407795	3.47209e-27
				Snrpf	0.372269	3.7471e-27
				Palmd	0.467266	4.35756e-27
				Psmb4	0.342155	4.45748e-27
				Mrpl52	0.338176	4.45885e-27
				Dab2ip	0.343069	4.71524e-27
				Nfia	0.36938	4.8085e-27
				Hnrnpc	0.385906	5.81382e-27
				Pdcd5	0.362695	6.38852e-27
				Gtf2h5	0.383632	7.4809e-27
				Ppp1r12a	0.340073	7.71438e-27
				Csrp1	0.401547	9.07899e-27
				Yy1	0.368008	9.19754e-27
				Tcea1	0.348152	1.06502e-26
				Ddx24	0.332681	1.32306e-26
				Serinc5	0.264407	1.36536e-26
				Ubxn4	0.382522	1.41331e-26
				Sub1	0.292655	1.51779e-26
				Acss2	0.38597	1.58006e-26
				Tsn	0.356017	1.96687e-26
				Snx3	0.358309	1.99269e-26
				Cab39	0.361537	2.05808e-26
				Myo18a	0.282063	2.07007e-26
				Ssr4	0.351151	2.36669e-26
				Snw1	0.356582	2.38459e-26
				Ndufa10	0.351638	3.05883e-26
				Srsf11	0.338671	3.28019e-26
				Slc25a51	0.356084	3.382e-26
				Tmed9	0.330115	4.08081e-26
				Aamp	0.340704	4.82827e-26
				Rnf7	0.37324	5.61529e-26
				Sf3b5	0.375449	6.15693e-26
				Glul	0.440931	7.11937e-26
				Wwp1	0.41451	7.21711e-26
				Capzb	0.348432	9.43037e-26
				Atp6v0e	0.34473	1.06019e-25
				Tfrc	0.336026	1.15314e-25
				Ssu72	0.350653	1.24122e-25
				Ace2	0.380477	1.42343e-25
				Psmd8	0.362805	1.57753e-25
				Gnai2	0.371669	1.94072e-25
				Polr1d	0.360079	1.99259e-25
				Tmem50a	0.352476	2.00012e-25
				Ece1	0.315008	2.0733e-25
				Syf2	0.364901	2.17965e-25
				Rheb	0.351652	2.58742e-25
				Ccnd3	0.316451	2.94288e-25
				Mrps24	0.358335	3.22093e-25
				Myh9	0.407076	3.51019e-25
				Selenok	0.324764	4.3876e-25
				Scoc	0.310258	5.52635e-25
				Ifnar2	0.325645	5.70801e-25
				Rai14	0.398463	6.35018e-25
				Pmvk	0.318665	6.39197e-25
				Ghitm	0.354587	6.94823e-25
				Dap	0.339768	7.09424e-25
				Rbbp7	0.355178	7.1434e-25
				Tmem208	0.346649	7.31083e-25
				Pfdn2	0.352078	8.39616e-25
				Smim14	0.358499	8.93591e-25
				Tnrc6b	0.371908	1.41626e-24
				Sumo1	0.350785	1.48494e-24
				1110004F10Rik	0.366098	1.53175e-24
				Gnb1	0.360471	1.71471e-24
				Cct3	0.340378	1.79271e-24
				Kcnj13	0.358804	1.93465e-24
				Mpst	0.359948	1.9686e-24
				Arhgap17	0.279866	2.66802e-24
				Polr2k	0.348249	2.73047e-24
				Ppig	0.389008	2.82074e-24
				Camk2n1	0.388262	3.48394e-24
				Hnrnpr	0.323555	3.60142e-24
				Vcl	0.307662	3.89169e-24
				Clint1	0.3345	4.03266e-24
				Luc7l2	0.381969	4.20734e-24
				Rnh1	0.323578	4.29203e-24
				Kctd14	0.308175	4.41267e-24
				Polr2e	0.340792	4.52431e-24
				Cbx3	0.349344	4.67989e-24
				Imp3	0.384337	4.88649e-24
				Ddrgk1	0.344073	5.03048e-24
				Sptlc2	0.317329	5.09638e-24
				4833439L19Rik	0.289077	5.88461e-24
				Dleu2	0.364454	5.97875e-24
				Rapgef6	0.278044	7.33116e-24
				Traf1	0.337253	7.94452e-24
				Commd2	0.377234	8.5606e-24
				Ubr4	0.330212	8.73526e-24
				Sin3b	0.35715	9.46847e-24
				Prpf40a	0.350574	9.73419e-24
				Zfhx3	0.373389	1.06054e-23
				Rsrc2	0.37214	1.07299e-23
				Far1	0.334736	1.12828e-23
				Dnajc8	0.360708	1.14716e-23
				Rchy1	0.324283	1.19323e-23
				7SK.158	0.320084	1.21858e-23
				Tob1	0.405695	1.24519e-23
				Mrps14	0.348105	1.29792e-23
				Tmem258	0.336133	1.37424e-23
				Tmx4	0.354844	1.38537e-23
				Mmp23	0.279097	1.41592e-23
				Txndc17	0.356402	1.47751e-23
				Lamtor4	0.354094	1.56602e-23
				Rala	0.353397	1.75546e-23
				Mrpl18	0.33312	1.88001e-23
				Trp53inp2	0.31225	2.11692e-23
				Arrdc1	0.333778	2.50087e-23
				Stag2	0.330413	2.80727e-23
				Thrap3	0.323011	3.03376e-23
				Zfp608	0.350007	3.81201e-23
				Fam160b1	0.277747	4.12008e-23
				Ube3a	0.358324	4.19902e-23
				Tubb5	0.436714	4.5007e-23
				Pon3	0.375834	4.69335e-23
				Capns1	0.366633	4.7297e-23
				Snhg8	0.398571	5.05464e-23
				Ndufs6	0.329376	5.35271e-23
				Tmco1	0.364276	5.77364e-23
				Ppm1b	0.295127	7.09201e-23
				C1galt1	0.357353	7.21274e-23
				Pak2	0.352158	7.84736e-23
				Nme7	0.376379	8.50632e-23
				Top2b	0.324605	9.03715e-23
				Gm44250	0.353844	9.3457e-23
				Ces1g	0.378954	1.18719e-22
				Hacd3	0.302011	1.19044e-22
				Ndufa5	0.334968	1.23329e-22
				Cycs	0.355242	1.33429e-22
				Nr4a2	0.467366	1.49817e-22
				Ppa2	0.321672	1.53575e-22
				Rpl7l1	0.299091	1.82482e-22
				Pet100	0.351372	2.14202e-22
				Bclaf1	0.353477	2.15768e-22
				Cct5	0.356235	2.38749e-22
				Bmp3	0.356416	2.47429e-22
				Psmd11	0.32803	2.47838e-22
				Thoc7	0.377788	2.58208e-22
				Capza2	0.344629	2.84998e-22
				Esd	0.292125	2.9032e-22
				Gstt3	0.36147	2.90684e-22
				Smc1a	0.342458	3.24596e-22
				Sars	0.376224	3.62374e-22
				Phf3	0.32818	3.82502e-22
				Slc34a2	0.638416	4.32974e-22
				Csgalnact2	0.256842	5.18827e-22
				Prss8	0.373562	5.76759e-22
				Fam122a	0.263402	6.02466e-22
				Psmb5	0.33676	9.44737e-22
				Irx1	0.333689	1.0214e-21
				Arf4	0.32581	1.07448e-21
				Svil	0.324557	1.15029e-21
				Commd3	0.318993	1.31718e-21
				Muc5b	0.772134	1.76242e-21
				Echs1	0.328004	1.76379e-21
				Vdac1	0.333214	1.78129e-21
				Nfe2l1	0.3281	1.87053e-21
				Baiap2l1	0.307536	2.0067e-21
				Ndufb6	0.33738	2.08304e-21
				Foxp4	0.300413	2.09033e-21
				Spag9	0.353079	2.24556e-21
				Ascc2	0.345238	2.31734e-21
				B230219D22Rik	0.330501	2.63452e-21
				Resf1	0.457397	2.65819e-21
				Tead1	0.306931	2.74747e-21
				Aurkaip1	0.31972	2.87767e-21
				Upk3a	0.283372	2.9411e-21
				Raly	0.323284	2.97904e-21
				Rtcb	0.346617	3.01863e-21
				Por	0.292696	3.0278e-21
				Afdn	0.343842	3.38744e-21
				Smim3	0.254146	3.45199e-21
				Tcf4	0.316286	3.45575e-21
				Zfp266	0.315314	3.51301e-21
				Pkm	0.325633	3.80754e-21
				Supt4a	0.339758	4.33649e-21
				Rac1	0.318668	4.3481e-21
				G3bp2	0.306584	4.8617e-21
				Mrpl20	0.327862	4.8828e-21
				Nop53	0.346784	4.95912e-21
				Ogdh	0.319488	5.38978e-21
				Dnaja2	0.330909	5.79063e-21
				Dusp1	0.625053	6.32084e-21
				Arid1a	0.3086	6.36714e-21
				Eif3i	0.336497	6.7983e-21
				Gstm1	0.257242	7.21759e-21
				Pabpc1	0.372683	7.37733e-21
				2310030G06Rik	0.337382	7.72667e-21
				Mrpl33	0.320487	7.85382e-21
				Atl3	0.311619	7.90539e-21
				Copb2	0.315293	8.13951e-21
				Lsm12	0.329689	8.94372e-21
				Ctcf	0.309027	1.01327e-20
				Enah	0.369989	1.05566e-20
				Nsa2	0.346355	1.21368e-20
				Sdha	0.3238	1.22573e-20
				Eif3a	0.331413	1.24214e-20
				Rb1cc1	0.339971	1.26e-20
				Wdr19	0.312661	1.31673e-20
				Cbr1	0.319945	1.60508e-20
				Chmp5	0.344856	1.71539e-20
				Nedd9	0.280486	1.78814e-20
				Hif1a	0.26814	1.89746e-20
				Polr2m	0.34354	2.05094e-20
				Prrc2b	0.331047	2.17211e-20
				Fnta	0.295541	2.22007e-20
				Crlf1	0.286215	2.32933e-20
				Tsc22d4	0.337491	2.37255e-20
				Hnrnpf	0.342649	2.48642e-20
				Krtcap2	0.291091	2.84673e-20
				Use1	0.375416	3.01773e-20
				Msi2	0.340353	3.16108e-20
				Atp2a2	0.333128	3.18655e-20
				Fbxo32	0.30696	3.61399e-20
				Ube2r2	0.312282	3.70731e-20
				Irf2bp2	0.347556	3.70997e-20
				Ubap2l	0.335659	3.96615e-20
				Fgfr3	0.312878	5.23017e-20
				Dnajb6	0.328957	5.64913e-20
				Dixdc1	0.32884	5.83675e-20
				Ostf1	0.335956	6.00075e-20
				Eif3b	0.347524	6.56744e-20
				Txnl1	0.303642	6.57608e-20
				Ddt	0.339644	8.91738e-20
				Yipf3	0.308767	9.58652e-20
				Acsl4	0.386531	9.66126e-20
				Gem	0.562985	1.05317e-19
				Nadk2	0.274993	1.21069e-19
				Brd1	0.315681	1.2918e-19
				Abcd3	0.314887	1.31333e-19
				Sdcbp	0.335266	1.52915e-19
				Fam53b	0.313418	1.95666e-19
				Anp32b	0.339464	1.96227e-19
				D230025D16Rik	0.298015	2.08446e-19
				Arpc1b	0.339861	2.08535e-19
				Selenop	0.35749	2.61943e-19
				Eloc	0.314638	2.84956e-19
				Eif4b	0.337895	2.91361e-19
				Rbbp4	0.304047	4.20059e-19
				Ivns1abp	0.285676	4.25951e-19
				Fubp1	0.301993	4.81069e-19
				Tacstd2	0.424223	4.82958e-19
				F11r	0.344163	5.01645e-19
				Ddx39b	0.290676	5.51659e-19
				Brd2	0.357092	5.53137e-19
				Dynll2	0.36306	6.11123e-19
				Niban2	0.323556	7.02838e-19
				Celsr1	0.262246	7.43846e-19
				Hnrnpd	0.316439	7.56009e-19
				Mettl26	0.314215	8.3393e-19
				Psmb2	0.305322	9.39634e-19
				Senp6	0.333827	1.02469e-18
				Srsf10	0.348317	1.34926e-18
				Cux1	0.305991	1.44958e-18
				Dipk2a	0.263551	1.58329e-18
				Ankrd40	0.324267	1.60612e-18
				Ing2	0.2835	1.72392e-18
				Fat1	0.270339	1.86409e-18
				Wwc2	0.288511	1.91438e-18
				Myo1b	0.293921	2.26571e-18
				Pam	0.338878	2.27155e-18
				Ttc3	0.276221	2.53028e-18
				Foxn3	0.255158	2.55284e-18
				Ddb1	0.297632	3.47262e-18
				Cpm	0.35317	3.60786e-18
				Adk	0.284904	3.69361e-18
				Fkbp1a	0.325986	4.12877e-18
				Rnf10	0.313152	5.02074e-18
				Gja1	0.378404	5.89564e-18
				Ccdc47	0.341712	6.13745e-18
				Prdx5	0.275774	6.14291e-18
				Mrps18a	0.29266	6.25426e-18
				Smco4	0.323278	6.86746e-18
				Xiap	0.283651	6.91701e-18
				Ptpn1	0.27936	7.20334e-18
				Nbeal1	0.316528	7.78443e-18
				Hmg20b	0.300659	8.61706e-18
				Shisa5	0.306864	8.91789e-18
				Ergic3	0.304667	9.00501e-18
				Mrpl57	0.336882	9.47289e-18
				Cct6a	0.321845	1.00406e-17
				Calcoco1	0.328218	1.11581e-17
				Pnpla2	0.304687	1.13788e-17
				Fkbp3	0.334746	1.25858e-17
				Macroh2a1	0.322669	1.34744e-17
				Dnajb1	0.513266	1.40544e-17
				Cdkn1c	0.641977	1.52209e-17
				Rbpms	0.362761	1.61232e-17
				Hspb1	0.530076	1.65629e-17
				Suclg1	0.283778	1.87241e-17
				Ash1l	0.317306	2.0305e-17
				Cdc37	0.317714	2.0728e-17
				0610040J01Rik	0.256668	2.09594e-17
				Naxe	0.288546	2.10366e-17
				Nipbl	0.32321	2.13169e-17
				Tnrc6a	0.315007	2.42373e-17
				Pum1	0.2904	2.44845e-17
				Uqcrc2	0.307739	2.48027e-17
				Dcaf8	0.275833	2.55207e-17
				Mia2	0.309712	2.5678e-17
				Sypl	0.341574	2.85985e-17
				Thoc2	0.284894	2.96991e-17
				Herpud1	0.342906	3.27996e-17
				Pdgfa	0.304838	3.31321e-17
				Hexa	0.311138	3.31498e-17
				Wdr6	0.285182	3.56342e-17
				Cd2ap	0.305409	3.6191e-17
				Cript	0.307731	4.15411e-17
				Eif3j1	0.330908	4.35567e-17
				Hnrnpul2	0.27284	4.7095e-17
				Rab6a	0.271783	5.17656e-17
				Gna13	0.276524	5.28974e-17
				Adrb2	0.354689	5.61127e-17
				Yae1d1	0.298626	5.92831e-17
				Lrpap1	0.299668	6.02436e-17
				Phip	0.296156	6.87023e-17
				Rbms1	0.303017	8.20307e-17
				Smpd1	0.280944	8.31478e-17
				Hspa1a	0.454225	8.58097e-17
				Os9	0.325107	8.96756e-17
				Sertad2	0.288354	9.40806e-17
				Zranb2	0.30555	1.01005e-16
				Psmd4	0.312718	1.0971e-16
				Zmynd11	0.279222	1.15121e-16
				Pmp22	0.302179	1.23802e-16
				Psma1	0.313775	1.28742e-16
				Epb41l5	0.294615	1.35059e-16
				Specc1	0.263701	1.35737e-16
				Cenpx	0.306379	1.72653e-16
				Atxn10	0.288397	1.72944e-16
				Dhx15	0.27148	1.77395e-16
				Arpp19	0.31648	1.95317e-16
				Selenot	0.281122	2.04386e-16
				Cul1	0.303203	2.15268e-16
				Hagh	0.281747	2.17344e-16
				Lpp	0.296127	2.19617e-16
				Csnk2a1	0.308988	2.54689e-16
				Fxr1	0.290074	2.62037e-16
				Ezr	0.310075	2.7945e-16
				Mrpl34	0.302856	3.20807e-16
				Pgls	0.328112	3.2606e-16
				Syap1	0.265398	3.29493e-16
				Gfra1	0.283086	3.45237e-16
				Mkln1	0.286367	3.53084e-16
				Ctsz	0.331351	3.86602e-16
				Aff4	0.283357	3.89382e-16
				Wac	0.279546	4.17178e-16
				Gtf2i	0.32837	4.24535e-16
				Cpne3	0.325043	4.84008e-16
				Faf2	0.287023	5.17775e-16
				Dnajc1	0.291174	5.24527e-16
				Poldip2	0.291657	5.45509e-16
				Ube2h	0.27804	5.78219e-16
				Srpr	0.291456	6.05806e-16
				Serpinb6b	0.377078	6.46616e-16
				Mtarc2	0.305619	6.7854e-16
				Vps36	0.31244	6.95083e-16
				Caprin1	0.286392	7.58628e-16
				Rnf11	0.294207	7.72976e-16
				Cox20	0.321876	7.90209e-16
				Usp9x	0.324363	8.00201e-16
				Gpi1	0.317709	9.63852e-16
				Rpn1	0.328175	1.01972e-15
				Bcr	0.269777	1.05337e-15
				Ankrd11	0.305112	1.15495e-15
				Hp	0.252835	1.22289e-15
				Pkp4	0.250562	1.28763e-15
				Mtch2	0.280383	1.31028e-15
				Tpp1	0.282559	1.37034e-15
				Khdrbs1	0.281373	1.38239e-15
				Tmem212	-0.393646	1.54361e-15
				Net1	0.351483	1.63512e-15
				Smap1	0.291531	1.67337e-15
				Kdm1a	0.266745	1.81006e-15
				Wdr26	0.289329	1.81858e-15
				Cyc1	0.305519	1.97054e-15
				Hint2	0.292094	2.15487e-15
				Zcrb1	0.317412	2.1816e-15
				Rrp1	0.286812	2.2714e-15
				Ube2d2a	0.301464	2.34184e-15
				Iscu	0.310052	2.67926e-15
				Larp4b	0.30882	2.99015e-15
				Abracl	0.306597	3.00956e-15
				Birc6	0.309804	3.11504e-15
				Usp14	0.290965	3.17134e-15
				Psmd7	0.289693	3.80356e-15
				Atg3	0.304287	3.95535e-15
				Ing1	0.291377	4.06037e-15
				Ociad1	0.29632	4.21824e-15
				Map2k3	0.303315	4.2451e-15
				Mier1	0.298219	4.51036e-15
				Camk2d	0.253629	5.18399e-15
				Arf6	0.290769	5.82896e-15
				Rab10	0.285346	5.84194e-15
				Prpf4b	0.318444	5.90276e-15
				Bcas2	0.289961	6.03245e-15
				Chchd1	0.311249	6.08323e-15
				Fuca1	0.308008	6.20116e-15
				Wnk1	0.318317	6.27797e-15
				Rbm47	0.275136	6.84138e-15
				Rpl37rt	0.341278	7.07588e-15
				Psmd13	0.319896	7.60247e-15
				Ralgapa2	0.306758	7.6247e-15
				Mrpl17	0.290691	7.873e-15
				Huwe1	0.307888	9.01959e-15
				Rab11a	0.29026	9.05259e-15
				Magi3	0.299175	9.33131e-15
				Acadm	0.320718	9.40765e-15
				Adgrg1	0.317016	1.06111e-14
				Elf1	0.289412	1.22929e-14
				Wbp11	0.262102	1.27592e-14
				Wapl	0.285088	1.45166e-14
				Mff	0.266653	1.51164e-14
				Wdr61	0.283395	1.62413e-14
				Banf1	0.287787	1.67434e-14
				Ssbp3	0.271859	1.6763e-14
				Apc	0.269305	1.72806e-14
				Bptf	0.306949	1.79755e-14
				Wbp2	0.300017	1.86738e-14
				Cul3	0.309064	1.87626e-14
				Fkbp8	0.308158	1.98205e-14
				Timm8b	0.331761	2.06164e-14
				Mast4	0.304629	2.39491e-14
				Hmgcs1	0.295693	2.49946e-14
				Dctn2	0.272991	2.576e-14
				Pir	0.351089	2.70121e-14
				Trak1	0.272281	3.23302e-14
				Ptges3	0.283795	3.27251e-14
				Rps27rt	0.318203	4.02637e-14
				Tst	0.262865	4.02825e-14
				Sdf4	0.288841	4.09198e-14
				Tob2	0.259424	4.21102e-14
				Pum2	0.284062	4.2133e-14
				Swap70	0.281847	4.29758e-14
				Ufc1	0.300467	4.37132e-14
				Timm10b	0.299758	4.88172e-14
				Ubn1	0.255231	5.62343e-14
				Ier3	0.721445	5.77504e-14
				Snrpd1	0.284471	5.78721e-14
				Dusp11	0.295812	5.85054e-14
				Socs3	0.558282	6.20408e-14
				Psmc6	0.309922	6.32405e-14
				Setd5	0.252258	6.70523e-14
				Xrn2	0.288865	6.85642e-14
				Aco2	0.287672	6.96042e-14
				Ap2s1	0.291685	7.9806e-14
				Ctdsp2	0.270441	8.43233e-14
				Ehf	0.332538	8.59815e-14
				Nsmce4a	0.254444	8.86564e-14
				Ube2k	0.279692	9.26996e-14
				Ssx2ip	0.279401	9.3245e-14
				Serinc3	0.29377	9.65656e-14
				Mark2	0.256728	9.80483e-14
				Immt	0.305978	9.8703e-14
				Ppp2r2a	0.276043	9.95708e-14
				Ewsr1	0.282817	1.09022e-13
				Josd2	0.258463	1.1207e-13
				Myh14	0.350238	1.14353e-13
				Tle1	0.271425	1.24131e-13
				Fgf1	0.322302	1.30887e-13
				Ttc7	0.25315	1.36798e-13
				Reep3	0.296391	1.62111e-13
				Bnip2	0.259952	1.68038e-13
				Arhgdia	0.30225	1.73547e-13
				Ndufv2	0.292444	1.75143e-13
				Adipor1	0.258793	1.78969e-13
				Ccdc88c	0.277837	1.85959e-13
				Mlf2	0.268338	1.90144e-13
				Copb1	0.288935	1.98333e-13
				N4bp2l2	0.286445	2.06923e-13
				Pnn	0.258968	2.12432e-13
				Tm9sf3	0.319773	2.14444e-13
				Smim11	0.312828	2.15144e-13
				Tjp1	0.292049	2.22822e-13
				Trappc6b	0.271118	2.29608e-13
				Lman1	0.268695	2.342e-13
				Raf1	0.260422	2.36637e-13
				Pcnt	0.256215	2.41662e-13
				Dnajb14	0.302962	2.60829e-13
				Trmt112	0.287252	2.62497e-13
				Crebbp	0.257432	2.65605e-13
				Polr2a	0.261724	2.70868e-13
				Dazap2	0.302432	2.82205e-13
				Nsd1	0.273036	2.97158e-13
				Btc	0.32382	3.24179e-13
				Ppp2r5a	0.255344	3.26709e-13
				Pdcd6	0.289431	3.27248e-13
				Fyttd1	0.261082	3.80009e-13
				Dnajc21	0.277336	3.85762e-13
				Tm9sf2	0.287656	3.92749e-13
				Dync1h1	0.280204	3.94212e-13
				Wasf2	0.286639	3.96395e-13
				Rab25	0.292366	4.71071e-13
				Myo1e	0.280091	4.91456e-13
				Polr1c	0.31767	5.10053e-13
				Fhdc1	0.268185	5.31133e-13
				Shh	0.312069	5.3804e-13
				Pnisr	0.314264	5.50982e-13
				Rsbn1l	0.296349	5.5348e-13
				U2surp	0.294279	5.87757e-13
				Tbl1x	0.267118	5.99352e-13
				Emc10	0.267994	6.95126e-13
				Eif4g1	0.283559	7.00331e-13
				Cct8	0.280459	7.0287e-13
				Asah1	0.275411	7.24486e-13
				Igf1r	0.310543	7.80038e-13
				Arid4a	0.252281	8.23571e-13
				Myof	0.301459	8.41469e-13
				Rsf1	0.256867	9.65014e-13
				Irx2	0.282914	9.83611e-13
				Ccdc12	0.294423	1.00352e-12
				Strn3	0.257182	1.00484e-12
				Atf4	0.318539	1.05712e-12
				Rad21	0.251589	1.08423e-12
				Jmjd1c	0.258795	1.09993e-12
				Nucb1	0.279759	1.10761e-12
				Ech1	0.311121	1.15041e-12
				BC005537	0.284759	1.19288e-12
				Cdk12	0.288669	1.20462e-12
				Pdcd6ip	0.279193	1.22765e-12
				Erp29	0.298675	1.29184e-12
				Sf3b6	0.295591	1.34685e-12
				Nap1l1	0.302775	1.39883e-12
				Dcun1d5	0.25835	1.42389e-12
				Acat1	0.278792	1.42908e-12
				Eprs	0.283531	1.47809e-12
				Tns2	0.282558	1.58426e-12
				Snrpd3	0.289438	1.59077e-12
				Rbbp6	0.291179	1.98739e-12
				Rtf1	0.277917	1.99214e-12
				Cyb5b	0.285669	2.09999e-12
				Tmem147	0.285792	2.19503e-12
				Ube2n	0.27398	2.28253e-12
				Uqcrc1	0.268348	2.4117e-12
				Trappc6a	0.256011	2.77354e-12
				Hnrnpm	0.25558	2.79193e-12
				G3bp1	0.273795	2.80227e-12
				Tnfaip8	0.262365	3.05996e-12
				Eapp	0.267745	3.18018e-12
				Arl1	0.271779	3.18801e-12
				Nufip2	0.267281	3.37022e-12
				Eci1	0.293858	3.67144e-12
				Anxa5	0.46078	3.67314e-12
				Limch1	0.263057	3.74802e-12
				Zfr	0.251559	3.82128e-12
				Gas6	0.346082	3.95339e-12
				Rab11b	0.279974	4.13041e-12
				Mrpl30	0.28272	4.17964e-12
				Lcp1	0.293119	4.37986e-12
				Actr3	0.278141	6.26563e-12
				Dhx36	0.253345	6.54194e-12
				Pcnp	0.261941	6.79303e-12
				Ctnnd1	0.282741	7.38128e-12
				Mif	0.289907	7.45948e-12
				Fam162a	0.281471	7.49145e-12
				Arhgap5	0.299104	8.05127e-12
				Jup	0.305192	8.26163e-12
				Krt19	0.431211	9.14082e-12
				Slc25a11	0.269534	1.05543e-11
				Mapk3	0.295094	1.1542e-11
				Cgn	0.298099	1.18451e-11
				Sbds	0.2819	1.26422e-11
				Chd6	0.306409	1.32587e-11
				Nckap1	0.258582	1.38061e-11
				Fut8	0.2723	1.54907e-11
				Actr2	0.277066	1.64018e-11
				Srsf6	0.280197	1.67792e-11
				Gstk1	0.333908	1.71615e-11
				Mrpl51	0.288651	1.7806e-11
				Cxadr	0.26478	1.84993e-11
				Smim1	0.284307	1.87136e-11
				Add3	0.25373	1.89754e-11
				Psmd12	0.275018	1.9741e-11
				Nptn	0.275667	2.01943e-11
				Polr2c	0.26982	2.03206e-11
				Dnajc19	0.295323	2.16207e-11
				Zfp644	0.276971	2.19682e-11
				Ubb-ps	0.295959	2.25597e-11
				Mtpn	0.272889	2.27277e-11
				Sugt1	0.277355	2.44954e-11
				Rnaseh2c	0.289515	2.49716e-11
				Zmat2	0.283432	2.67136e-11
				Hnrnph1	0.266097	2.79141e-11
				Rtraf	0.297059	2.92855e-11
				Sdhb	0.261201	2.97148e-11
				Ak2	0.257949	2.98267e-11
				Abca3	0.296197	3.04676e-11
				Abhd5	0.275439	3.62897e-11
				Phf5a	0.26166	3.63272e-11
				Ppp2r1a	0.262301	3.81122e-11
				mt-Nd6	0.323671	3.95492e-11
				Cebpd	0.634772	4.29849e-11
				Gspt1	0.2629	4.30139e-11
				Mycbp2	0.251131	4.4504e-11
				Ktn1	0.282274	4.47142e-11
				Sdhc	0.266993	4.59412e-11
				Pam16	0.280296	4.83892e-11
				Slc9a3r2	0.309218	5.31067e-11
				Ubl3	0.264795	5.71565e-11
				Etf1	0.260218	5.81969e-11
				Rest	0.260727	6.15669e-11
				Btbd7	0.269995	6.379e-11
				Gdi2	0.270723	6.45048e-11
				Hes1	0.496225	6.75784e-11
				Srpk2	0.269676	6.79341e-11
				C3	0.407927	7.11874e-11
				Mrps33	0.309354	7.59575e-11
				A2ml1	0.532306	8.98666e-11
				Nemf	0.259124	9.67756e-11
				Gm17056	0.433903	9.75298e-11
				Ndufs8	0.314886	9.9119e-11
				Syncrip	0.259545	9.99451e-11
				Mnat1	0.271008	1.14487e-10
				Papola	0.283731	1.14904e-10
				Hectd1	0.276348	1.20324e-10
				Srp9	0.261856	1.29599e-10
				Dpm3	0.276903	1.29755e-10
				Carnmt1	0.251792	1.36211e-10
				Uqcc2	0.276049	1.38585e-10
				Adh5	0.260923	1.40372e-10
				Spag7	0.302976	1.41812e-10
				Klhl24	0.274107	1.43562e-10
				Scnn1a	0.288573	1.48114e-10
				Spry1	0.333753	1.48259e-10
				Trip11	0.269333	1.49456e-10
				Cltc	0.271246	1.73665e-10
				Luc7l3	0.280444	1.78477e-10
				Pdcd10	0.26619	2.16307e-10
				Anxa6	0.276035	2.20126e-10
				Cetn3	0.279059	2.21127e-10
				Clk1	0.300046	2.21562e-10
				Etfa	0.288405	2.24328e-10
				Timm17a	0.253994	2.38046e-10
				Morf4l2	0.282608	2.38062e-10
				Usf2	0.251358	2.38392e-10
				Polr2j	0.259969	2.39558e-10
				Pop5	0.267936	2.4008e-10
				Fermt2	0.260071	2.40629e-10
				Arglu1	0.278873	2.45812e-10
				Trappc4	0.2645	2.60013e-10
				Mtfr1l	0.281921	2.81969e-10
				Smpdl3a	0.285618	2.87331e-10
				Map2k2	0.279726	3.45643e-10
				Rbm5	0.263374	3.83366e-10
				Rab1a	0.273904	3.91938e-10
				Ier3ip1	0.297011	4.04011e-10
				Prpf8	0.254347	4.11806e-10
				Pnkd	0.297516	4.12425e-10
				Psme2	0.31251	4.29329e-10
				Ccnl1	0.334645	4.44289e-10
				Hmgb2	0.315898	4.80973e-10
				Timp3	0.427361	5.08384e-10
				Larp1	0.25906	5.08885e-10
				Cckar	0.277886	5.36848e-10
				Il6st	0.291725	5.77479e-10
				Marchf5	0.270109	6.10068e-10
				AA465934	0.254133	6.45241e-10
				Elovl1	0.27182	6.75115e-10
				Gabarapl1	0.264259	6.87834e-10
				Adi1	0.252154	7.66393e-10
				Kif1b	0.262106	8.32861e-10
				Gm20559	0.278353	8.36954e-10
				Ube2m	0.271306	9.40025e-10
				Bax	0.322443	1.10137e-09
				Fkbp2	0.266687	1.14003e-09
				R3hdm2	0.266996	1.22871e-09
				Septin7	0.272252	1.2308e-09
				Cct4	0.276596	1.61025e-09
				Calm3	0.281291	1.61299e-09
				Snx6	0.255239	1.63183e-09
				Stub1	0.255506	1.74273e-09
				Nono	0.251685	1.75841e-09
				Smim22	0.278589	1.95252e-09
				Cd164	0.273883	2.01001e-09
				Bod1l	0.26001	2.02776e-09
				Borcs8	0.265796	2.03037e-09
				Ndufs3	0.278658	2.05074e-09
				Tprgl	0.267777	2.36726e-09
				Tmem134	0.267179	2.6423e-09
				Wbp4	0.279615	2.72264e-09
				Scnn1b	0.305791	2.86277e-09
				Canx	0.273565	3.01515e-09
				Mrps34	0.253724	3.52452e-09
				Mrps12	0.261997	3.56277e-09
				Ppp2ca	0.260787	3.71588e-09
				Psmd1	0.254703	3.74068e-09
				Magoh	0.262395	3.85875e-09
				Dnajb11	0.254987	3.99279e-09
				Gm47283	0.27797	4.07529e-09
				Emp1	0.334477	4.08487e-09
				Rtn3	0.251432	4.60911e-09
				Irs2	0.308878	4.65383e-09
				Foxa1	0.260241	4.75298e-09
				Srp19	0.268138	4.91118e-09
				Pon2	0.258378	5.06569e-09
				Tmsb10	0.351456	5.17043e-09
				Dcaf11	0.266297	5.57225e-09
				Alad	0.26222	5.63986e-09
				Idi1	0.258573	5.97385e-09
				Chrac1	0.274269	6.18214e-09
				Pkn2	0.269882	6.25888e-09
				Tm2d2	0.254023	6.27573e-09
				Phf20l1	0.289261	6.75689e-09
				Manf	0.282699	6.78286e-09
				Nfic	0.250442	7.20139e-09
				Lsm4	0.284572	7.49033e-09
				Synpo	0.260548	7.60395e-09
				Trim44	0.253153	7.68265e-09
				Hsd17b11	0.263272	8.08796e-09
				Csnk2b	0.254088	8.10867e-09
				Glrx2	0.264182	8.35085e-09
				Nav2	0.275775	8.79788e-09
				Rsl1d1	0.263816	9.35351e-09
				Ndufv1	0.258997	1.05979e-08
				Fgfr1op2	0.253182	1.1335e-08
				Stard10	0.250952	1.24462e-08
				Rtn4	0.256795	1.29189e-08
				Efhd2	0.266975	1.36805e-08
				Grpel1	0.262024	1.42007e-08
				Napa	0.278588	1.45251e-08
				Slc4a4	0.288868	1.91916e-08
				Tmem159	0.279887	1.92988e-08
				Slc25a36	0.279837	1.93004e-08
				Tmem165	0.257494	1.95023e-08
				Ugp2	0.253359	2.36793e-08
				C2cd4b	0.437051	2.38963e-08
				Ssr2	0.258812	3.47182e-08
				Ndufv3	0.283419	3.61112e-08
				Eif1ax	0.26959	3.75956e-08
				Rab18	0.268147	4.06468e-08
				Cdv3	0.284624	4.37268e-08
				Klf6	0.493577	4.59108e-08
				Srsf9	0.254	5.02433e-08
				Irx5	0.250284	6.83979e-08
				Txlng	0.270315	8.35259e-08
				Psma5	0.25163	9.16067e-08
				Plpp3	0.463795	9.67818e-08
				Nmt1	0.254966	1.06903e-07
				Akap9	0.26062	1.07495e-07
				Uqcc3	0.265858	1.13437e-07
				Klf13	0.26515	1.32691e-07
				Zbtb7a	0.26029	1.45905e-07
				Ndufb4	0.267312	1.5786e-07
				Arcn1	0.250444	1.58445e-07
				Rpn2	0.252715	1.68156e-07
				Idh1	0.273054	1.73356e-07
				Rnf186	0.334895	1.75708e-07
				Cfl2	0.263043	1.77752e-07
				Ranbp1	0.257054	1.92965e-07
				Scd2	0.253858	2.30401e-07
				Ndufs4	0.261053	2.30451e-07
				Arpc1a	0.289164	2.41096e-07
				Rasd1	0.334857	2.70751e-07
				Syne2	0.278159	2.76812e-07
				Ccdc59	0.257332	2.82777e-07
				Arpc5l	0.263117	3.10003e-07
				Psmb7	0.269327	3.17074e-07
				Cirbp	0.267383	4.00206e-07
				Irx3	0.261729	4.48815e-07
				Ppdpf	0.250371	4.49876e-07
				Cyhr1	0.253774	4.92093e-07
				Zfp106	0.250326	5.36379e-07
				Vdac3	0.250291	6.07432e-07
				Hmgn3	0.256824	6.71568e-07
				Slc4a5	0.264912	6.78035e-07
				Mbd1	0.266527	7.69198e-07
				Zc3h15	0.269868	7.74747e-07
				Chad	0.289488	8.6924e-07
				Mrps16	0.250538	9.38379e-07
				Rnf181	0.255467	9.82069e-07
				2310039H08Rik	0.26827	9.87922e-07
				Mat2b	0.250205	1.07286e-06
				Lurap1l	0.257821	1.16057e-06
				Sh3bgrl3	0.264593	1.22183e-06
				S100a6	0.590819	1.38228e-06
				Eci2	0.257365	1.38668e-06
				Serp1	0.25318	1.51887e-06
				Zmat5	0.284201	1.62602e-06
				Lmna	0.294777	1.86887e-06
				Tmed2	0.261027	1.95765e-06
				Ccdc107	0.264547	2.14527e-06
				Rcan1	0.271015	2.2277e-06
				Rnase4	0.267144	3.85181e-06
				Cxcl1	0.327549	4.16418e-06
				Gm15500	0.271935	5.68897e-06
				Kdelr1	0.25606	6.26869e-06
				Epb41l4aos	0.262438	9.08698e-06
				Plp2	0.267395	9.10367e-06
				Pim3	0.293935	1.00015e-05
				Atp6v1c2	0.252509	1.28931e-05
				Ccnd1	0.367081	1.40355e-05
				Ppp1r15a	0.298327	1.69681e-05
				Rab11fip1	0.255137	2.25524e-05
				1110008P14Rik	0.275051	2.2787e-05
				Ly6a	0.368151	2.61608e-05
				Spr	0.272488	2.72845e-05
				Ier5	0.287075	2.76889e-05
				Ly6c1	0.262832	5.67099e-05
				Pgd	0.251161	6.3212e-05
				Mgst3	0.26959	0.00020479
				Blvrb	0.257075	0.000405676
				Rbp4	0.270957	0.00047029
				Nme1	0.253033	0.000900791
				Cd14	0.462709	0.0012903
				Cited2	0.346775	0.00312208
				Fgfbp1	0.299293	0.00362423
				Tpd52	0.255926	0.00446689
				Cops6	0.251703	0.0049678
				Sat1	0.313282	0.00653586
				Scgb3a1	-0.513273	0.00914692
				Pglyrp1	0.256766	0.0187545
				Ptgs2	0.509467	0.0207068
				Scd1	0.311797	0.0635494
				H1f4	0.256334	0.306518
				Ly6g6c	0.273648	0.482928
				Trf	0.35881	1
				Sfn	0.269446	1
				AW112010	0.303051	1
				Anxa1	0.304464	1
				Krtap17-1	0.602567	1
				Lgals3	0.283734	1
Goblet cell				BASC				PNEC
Gene	avg_log2FC	p_val_adj		Gene	avg_log2FC	p_val_adj		Gene	avg_log2FC	p_val_adj
Rps3a3	-1.97802	3.83841e-137		Rps3a3	-2.42988	1.69874e-145		Col11a1	1.15792	1.44842e-06
Scgb1a1	-3.14725	5.67573e-126		Rpl21	-1.29733	3.02667e-129		Rps3a3	-3.43471	7.59519e-06
Pigr	2.35394	3.94634e-107		Scgb1a1	-1.84262	1.10873e-102		Scgb1a1	-3.05984	2.19252e-05
Lcn2	5.15159	1.69561e-106		Lcn2	2.41884	2.82777e-74		Rpl21	-1.35497	0.000149651
Sftpd	2.48222	3.58612e-106		Retnla	0.874943	1.72783e-50		Cd200	1.1414	0.0551826
Ly6i	2.47941	4.165e-106		Rps3a1	0.624814	2.39665e-49		Ccn3	-1.4267	0.175833
B2m	2.93054	1.73414e-103		Chil1	1.37694	3.21095e-48		H2-D1	1.28935	0.280396
H2-D1	2.6857	3.96193e-103		Rps18-ps6	0.366326	1.77462e-44		Pdap1	0.803482	0.552915
Rpl21	-1.25614	2.7832e-100		Gclc	0.998547	2.81046e-36		Hgf	1.14553	0.700737
Pglyrp1	3.01132	1.6196e-94		Sftpd	0.619373	2.45193e-34		Klf2	1.48383	1
H2-K1	2.4696	1.2865e-93		H2-D1	0.812772	7.09819e-32		Nedd9	0.979237	1
Lrg1	2.99013	3.16931e-92		Il33	1.37874	1.3556e-31		Tmem214	0.645678	1
Slpi	2.55713	9.68498e-92		Ptgs1	0.786686	7.52508e-31		Ttf1	0.51712	1
Clu	3.65055	1.17171e-91		Lrg1	1.3474	8.86573e-31		1110032F04Rik	0.453025	1
Sult1d1	-1.58805	1.05664e-88		Pigr	1.70523	3.74995e-30		Nsun4	0.410162	1
H2-Q7	2.00865	3.38408e-85		Cd24a	-0.841091	1.10914e-28		Cdyl	0.658025	1
Cd74	3.27677	5.49514e-84		Mfsd2a	0.432637	5.27436e-28		Rps18-ps6	0.485737	1
Saa3	3.58591	1.92432e-79		Scgb3a2	0.628969	4.56889e-27		Dlgap1	0.685076	1
Cyba	2.01682	2.165e-78		Muc1	0.638768	5.21169e-27		Prr16	0.517776	1
Serpina10	1.58605	3.00519e-77		Rps18	-0.476887	1.0894e-25		Wdr44	0.59544	1
Ly6e	1.32021	1.00295e-76		Sfta2	0.543128	2.41227e-24		Cxxc4	1.00903	1
Mfge8	2.89475	1.35939e-76		Azin1	0.682117	2.42729e-22		Cbx7	0.712366	1
Cfb	2.45847	1.17519e-75		Hspa8	0.52457	3.33045e-22		Txnip	1.31834	1
Retnla	4.35705	3.16222e-75		Tspan11	0.564506	3.56417e-22		Tex10	0.548515	1
Hspa8	1.2035	1.58778e-72		Scd1	1.02792	4.6602e-22		Xiap	0.739322	1
Gpx3	3.06796	8.52994e-70		Tgoln1	0.661335	3.63111e-20		Ppcdc	0.661974	1
Plet1	2.26174	8.21462e-69		Prmt8	0.267335	6.26021e-19		Castor2	0.831864	1
Il4i1	2.55659	2.45206e-68		Lrp2	0.61829	8.39477e-19		Tsc22d1	0.83864	1
Cyp4b1	-1.0647	8.64057e-68		Lrrk2	0.568341	8.89613e-19		Chordc1	0.930207	1
AW112010	2.87079	1.59197e-67		Atp11a	0.50104	1.24207e-18		Ppp2r3c	0.859449	1
Psmb8	1.42751	2.26772e-67		St3gal1	0.375239	1.54841e-18		Nebl	0.937222	1
Rrbp1	1.2544	3.32302e-67		Pim1	0.40608	4.38354e-18		Socs3	1.2743	1
Aldh2	-0.930258	2.66382e-66		Wdfy1	0.362719	5.02268e-18		Rps3a1	0.675719	1
Nedd4	1.19034	6.67067e-66		H2az1	0.73274	8.72128e-18		Ddx56	0.567025	1
S100a11	1.2551	2.03004e-65		Ly6i	0.498294	7.1027e-17		Tufm	0.624925	1
Calr	1.39007	5.06636e-65		Mme	0.614369	9.40091e-17		Lyz2	-0.560303	1
H2-Q4	1.06058	2.07252e-64		Lamp3	0.488348	1.26866e-16		Bclaf1	0.763222	1
Adh7	-0.888383	7.12159e-64		Alcam	0.388975	3.53547e-16		Rab22a	0.700531	1
Noxo1	0.860931	5.97455e-63		Npc2	0.410581	6.77147e-16		Chd3	0.807588	1
Ifitm3	1.49847	2.27805e-62		Dbi	0.435472	2.71232e-15		S100a6	0.359184	1
Ctsc	1.19202	4.76945e-62		Tmem30a	0.519636	1.09557e-14		AI661453	0.535233	1
Sdc1	1.30071	1.59247e-61		Slc34a2	0.4048	4.04642e-14		Pcnx3	0.582991	1
Fabp5	2.35597	1.35756e-60		Sox2	-0.406267	8.61495e-13		Cdk8	0.6182	1
Gstm1	-1.01096	2.20473e-60		Cxcl5	0.445491	1.08853e-12		Krcc1	0.663859	1
Chil1	2.66413	2.58241e-60		H1f0	0.349319	1.14783e-12		Has1	0.708007	1
Lyz2	3.57968	3.29197e-60		Slc26a4	0.345506	1.80033e-12		Zfp24	0.845279	1
Muc5b	2.47659	7.28715e-60		Tacstd2	0.405174	1.93503e-12		Slc40a1	0.661682	1
Gp2	3.00866	7.61757e-60		Irx1	0.519768	2.00114e-12		D430013B06Rik	0.503957	1
Cd14	1.49566	1.43111e-59		Acot1	-0.555982	2.8014e-12		Hnmt	0.320474	1
Malat1	1.44479	3.04071e-59		Cd302	0.364054	3.10737e-12		C920021L13Rik	0.335263	1
Cyp2a5	-1.43109	9.15135e-58		Ly6e	0.438272	4.10424e-12		Zfp111	0.412442	1
Aldh1a1	-0.990779	1.42868e-57		Itga7	0.303123	5.59517e-12		Primpol	0.407537	1
Actb	1.26296	1.9599e-57		C3	0.496623	1.13608e-11		Med9os	0.393625	1
C3	1.85683	3.69323e-56		Gja1	0.501339	1.13675e-11		Mirg	0.585227	1
Hsp90b1	1.28546	5.25074e-56		Atp1a1	0.422354	1.16319e-11		Tmem260	0.328186	1
Calm1	1.00268	1.36138e-55		Nectin1	0.324052	1.88532e-11		Def6	0.265224	1
Hspa5	1.43317	2.44272e-55		Reg3g	0.35106	2.39808e-11		BC023719	0.324684	1
Trf	1.76925	8.76957e-55		Ctps	0.298215	2.61164e-11		Snx24	0.355355	1
Cd36	-0.979979	9.7861e-55		Sdc1	0.438431	2.83074e-11		Fuca2	0.429159	1
H2-Q6	0.83927	1.852e-54		Ptges	0.338874	3.07919e-11		Lcn2	0.618388	1
Parm1	0.930016	2.22596e-54		Fasn	0.52407	3.71279e-11		Bhlhb9	0.866433	1
Cftr	0.624525	5.85713e-54		Nudt4	0.409695	3.92494e-11		Gm17251	0.43807	1
Muc4	1.55687	6.69494e-54		Ldhb	-0.469417	7.74972e-11		Morf4l2	0.508041	1
Muc1	0.989341	8.19056e-54		Itih4	0.823558	9.29681e-11		Pms2	0.42624	1
Slc16a11	-0.841853	1.01723e-53		Rrbp1	0.408823	1.48111e-10		Gbf1	0.885438	1
Ptma	1.09994	1.19327e-53		Rhou	0.2644	1.62307e-10		Calu	0.453557	1
Btg1	1.27194	2.47739e-53		Epas1	0.440242	1.74804e-10		Lca5	0.748014	1
Gk	0.827425	3.08163e-53		Paqr8	0.297041	1.86743e-10		Ssbp2	0.805951	1
H2az1	1.48557	3.90958e-53		Cldn18	0.341801	1.8967e-10		Rrs1	0.422572	1
Cd177	1.12605	1.17116e-52		Rps3a2	-0.282944	1.94524e-10		Mknk1	0.464245	1
Ifitm1	1.93185	1.8804e-52		Inpp4b	0.274462	2.12376e-10		Gcdh	0.433506	1
App	1.20192	2.33556e-52		Slc1a3	0.33449	5.68791e-10		Upf3a	0.518995	1
Tmem176b	1.05439	1.12729e-51		Hmgcs2	-0.399538	6.42418e-10		Cdc40	0.53752	1
Ly6a	1.70058	1.32575e-51		Ppp1r14c	0.344857	7.1772e-10		Mt1	1.69081	1
Sppl2a	1.1234	1.49653e-51		Ttll7	0.270473	9.20139e-10		Pank2	0.47338	1
H2-Ab1	1.90566	1.94568e-51		Ptprf	0.391464	1.31784e-09		Gm43336	0.684902	1
Cp	1.41108	2.4158e-51		Nkd1	0.307376	1.52839e-09		Zfp157	0.542865	1
Atp1a1	0.978347	2.86747e-51		Prrg3	0.40211	1.80361e-09		Tbl3	0.453382	1
mt-Nd1	0.812657	5.76819e-51		Rnase4	0.421763	2.42099e-09		Cebpd	1.34309	1
Ptp4a2	0.965278	9.23812e-51		B4galnt1	0.296781	2.74501e-09		Ccdc181	0.971807	1
Atp11a	0.960082	1.14667e-50		Emp2	0.381977	2.95572e-09		Kcnip1	-1.06391	1
Mmp23	1.40189	4.60803e-50		Trp53inp2	0.322519	3.40273e-09		Agbl3	0.502654	1
Lbhd2	2.06585	1.03136e-49		Snx7	0.348378	5.11282e-09		Arhgap17	0.482692	1
Cldn7	1.00391	2.51804e-48		Atp5pb	0.3383	5.43622e-09		Crtc2	0.413592	1
Tmem176a	0.924963	2.60024e-48		Hras	0.386586	5.58217e-09		Slc25a24	0.25352	1
Plxnb2	0.91405	1.38557e-47		Slpi	0.500268	7.77433e-09		Pptc7	0.527738	1
Slco1a5	0.815072	1.43276e-47		Mal	0.348553	1.01701e-08		Paics	0.708879	1
Tnfaip2	2.33235	2.10503e-47		Slco4c1	0.411622	1.86296e-08		Manf	0.575984	1
Sftpb	-1.02424	4.6479e-47		Osmr	0.353317	2.94199e-08		Nae1	0.612153	1
Fmo3	-0.821314	1.45708e-46		Aox3	-0.434084	4.92725e-08		Pde4dip	0.576767	1
Susd6	0.870363	2.09389e-46		Tmem176b	0.345516	6.32209e-08		Tmem30a	0.841375	1
Icam1	1.24068	2.50116e-46		Sgpp2	0.337934	6.72285e-08		Ubqln2	0.776509	1
Tmsb4x	1.36516	3.02517e-46		Cckar	-0.397418	6.812e-08		Sik1	0.977752	1
Reg3g	2.46286	6.68096e-46		Tpm3	0.361886	7.42053e-08		Rps18	-0.56867	1
Serpina3g	0.907194	1.94782e-45		Napsa	-0.359872	1.01898e-07		Nuak2	0.469848	1
Iigp1	1.96028	4.50003e-45		Akap7	0.256132	1.46158e-07		Pam	0.751051	1
Alcam	0.855623	5.93791e-45		Cd14	0.526129	1.6816e-07		Thap12	0.644329	1
Pdia3	1.03341	1.95413e-44		Sptlc2	0.342769	2.14015e-07		Dnttip1	0.62416	1
Rps18	-0.598757	2.19256e-44		Lbp	0.403474	2.36481e-07		C9orf72	0.403509	1
Vamp8	1.00575	3.37482e-44		Arfgef3	0.292399	3.54778e-07		Dap	0.771485	1
Ccl20	4.38796	7.667e-44		Tceal9	0.317577	4.2851e-07		Plppr1	0.589191	1
Tm9sf4	0.826883	1.09692e-43		Gfpt1	0.364963	4.45109e-07		Hsp90b1	0.704005	1
Spint2	0.81661	2.2791e-43		Gsap	0.269915	6.31409e-07		Gfus	0.527016	1
Lgals3bp	0.909286	1.14325e-42		Susd6	0.294905	6.56128e-07		Letm2	0.55571	1
Sec11c	1.03384	1.23562e-42		Pla2g1b	-0.398435	8.44594e-07		P2rx4	0.644415	1
Cdh1	0.869842	1.49553e-42		Ccnd1	0.435512	8.54396e-07		C130089K02Rik	0.755665	1
Ctsh	1.08813	2.09959e-42		Dnajc3	0.393192	9.11205e-07		Crtc3	0.71858	1
Cxcl17	1.08162	5.26105e-42		Clic3	-0.423691	9.31902e-07		Zcchc14	0.507754	1
Dmbt1	1.40856	8.21824e-42		Smoc2	0.281847	9.74195e-07		N4bp1	0.470403	1
Aox3	-0.700818	1.17919e-41		Fosb	0.487911	1.18613e-06		Nucb1	0.782768	1
Wfdc2	1.15861	1.22052e-41		Scp2	0.322148	1.63679e-06		Med1	0.578532	1
Gda	0.758778	1.55016e-41		Tagln2	0.345634	1.89003e-06		Retnla	0.538477	1
Npc2	0.942265	1.56051e-41		Ppp3ca	0.385432	2.0225e-06		Sprr1a	1.4658	1
Ywhaz	0.915233	2.02901e-41		Calm1	0.286885	2.08842e-06		Caprin1	0.594608	1
Psme2	0.916992	2.27015e-41		Vnn1	0.318757	3.68393e-06		Ice1	0.612383	1
Fth1	0.73523	3.55322e-41		Icam1	0.368738	3.72195e-06		Zbtb20	0.64778	1
Atp1b3	1.00788	4.21138e-41		Secisbp2l	0.356573	3.78124e-06		Ap2m1	0.819763	1
Tpm3	0.9987	5.66968e-41		Enpep	0.300951	4.34474e-06		Iqsec1	0.679804	1
mt-Cytb	0.67925	7.77544e-41		Prnp	0.310667	5.10733e-06		Psme1	0.623002	1
Tgoln1	0.902902	1.18774e-40		App	0.310568	6.32039e-06		Sirt5	0.428167	1
Mcl1	1.03126	1.65063e-40		Atp1b1	0.26702	9.1362e-06		Gnb2	0.733336	1
Pfn1	0.944826	3.9913e-40		Hspa1b	0.34748	1.13585e-05		Nol7	0.594062	1
Myh9	0.964104	5.49372e-40		Ptms	0.295483	1.16177e-05		Syap1	0.721449	1
Rps3a1	0.727818	7.67328e-40		Mtch1	0.25981	1.32492e-05		Ankrd12	0.919177	1
Ddx5	0.822317	2.94168e-39		Gpam	0.356434	1.57822e-05		Myo9a	0.64129	1
Tapbp	0.837278	4.07021e-39		Krt8	0.351152	1.67139e-05		Ifih1	0.62806	1
Ctsb	0.799826	6.93549e-39		Hsd17b10	0.345644	1.74822e-05		Pgp	-0.793735	1
Hsp90ab1	0.668771	7.77164e-39		Bsg	0.277025	1.81273e-05		Tatdn1	0.551802	1
Cd47	1.03354	1.89486e-38		Acsl5	0.319173	2.21292e-05		Ola1	0.893027	1
Ubc	0.743873	2.24343e-38		Kcnj15	0.318778	2.52575e-05		Fbxo2	0.610663	1
mt-Atp6	0.703349	2.69494e-38		Apoe	-0.497758	2.73543e-05		Foxp4	0.796026	1
Gnas	0.624088	2.86645e-38		Ehf	0.377555	2.73689e-05		Trappc3	0.599826	1
Zc3h12a	0.617551	3.86331e-38		Acot7	0.320476	3.27668e-05		Cartpt	1.00911	1
Tpm1	0.97865	4.28182e-38		Dpp9	0.262443	3.55209e-05		Tnip1	0.431185	1
Aplp2	0.904895	1.51177e-37		Eif4h	0.325601	4.2266e-05		Fbxl17	0.518381	1
Cd44	1.20735	1.77215e-37		Serpinb6b	0.256281	4.25561e-05		A730020E08Rik	0.425333	1
H3f3b	0.839708	3.96969e-37		Cd74	0.391222	4.76025e-05		Sphk2	0.653047	1
A2ml1	1.75801	5.05263e-37		Ctnnb1	0.292674	5.06356e-05		Arl6	-0.643195	1
Atp1b1	0.763021	5.12063e-37		Ptp4a2	0.315597	5.07342e-05		Hmgb1	0.414175	1
Gm15848	0.718781	5.44461e-37		Pgs1	0.274513	8.81744e-05		Tbl1xr1	0.529946	1
Hnrnpa2b1	0.772461	6.04214e-37		Usp33	0.2554	8.94053e-05		Mta2	0.412305	1
Lpgat1	0.749933	1.99139e-36		Malt1	0.263049	9.04515e-05		Brd1	0.884362	1
Oit1	0.835607	2.42607e-36		Cpne3	0.257055	0.000117915		Hhatl	0.475209	1
Psme1	0.876947	4.51414e-36		Cers2	0.277051	0.000122206		Mllt10	0.691366	1
Cxcl16	0.81786	5.79138e-36		Hspa1a	0.464206	0.000137804		Smad4	0.660011	1
Myl6	0.729094	1.3228e-35		Dag1	0.345626	0.000140778		Cxxc5	0.715933	1
St6galnac2	0.481548	1.48535e-35		Rgs10	0.267971	0.000162804		Nubp1	0.458803	1
Itln1	0.526669	2.57244e-35		Tfrc	0.323682	0.000220095		Gca	0.689972	1
Rnaset2a	0.839689	2.74518e-35		Dmkn	0.311301	0.000236856		Scd2	0.660154	1
Msln	3.68933	2.91169e-35		Abcd3	0.328092	0.000240458		Yars2	0.39648	1
Cyb5a	-0.621757	4.45627e-35		Gstm1	-0.321058	0.000271684		Faap20	0.633727	1
C1s1	0.62622	4.77667e-35		Ociad2	0.279892	0.000292489		Cyb561	0.619591	1
Trp53inp2	0.663938	5.20581e-35		Anxa6	0.267052	0.000319197		BC005624	0.663771	1
H2-Aa	1.37918	7.10089e-35		Hdgf	0.264819	0.00040066		0610010F05Rik	0.619806	1
Pon1	-0.640698	8.16928e-35		Txnip	0.367717	0.000409023		Nabp1	0.352777	1
Arpc1b	0.913443	8.5126e-35		Bpifa1	-0.803938	0.000409765		Upp1	-1.16441	1
Tmbim6	0.55966	1.01175e-34		Plxnb2	0.316919	0.000586894		Gadd45b	1.11588	1
Rdh10	1.01766	1.11526e-34		Cox7a2	0.282474	0.000696218		Inpp5b	0.581606	1
Vcp	0.778389	1.47847e-34		Tmem176a	0.274133	0.00072056		Ppme1	0.666292	1
Rbm39	0.713012	1.57846e-34		Rnf186	0.259219	0.000727266		Scg2	-1.07491	1
Xist	0.847595	1.73611e-34		Pik3c2a	0.255902	0.000792448		Cnpy1	-0.833079	1
Cst3	0.832387	2.78744e-34		Wwp1	0.314491	0.000811333		Naf1	-0.820713	1
Ehf	0.791221	3.7357e-34		Cyp2f2	-0.366728	0.000826792		Ndufaf3	0.81867	1
Sox2ot	0.495272	1.03328e-33		Atp6v1e1	0.253866	0.000999961		Ost4	-0.760559	1
Umod	1.0988	1.44107e-33		Emc6	0.277555	0.00100927		Haus2	0.413463	1
Dstn	0.796561	1.48431e-33		H1f4	-0.387098	0.00122605		Arf3	0.502922	1
Cd63	1.1979	1.68963e-33		A2ml1	0.286817	0.00125742		Cers6	0.451348	1
Itga2	0.452752	1.93248e-33		Met	0.250249	0.00135075		Dennd4a	0.611309	1
Plscr1	0.811843	2.61919e-33		Tsc22d1	0.321924	0.00178108		Wdr13	0.38454	1
Kcnj15	0.872236	3.12046e-33		Ctsc	0.327058	0.00212469		Rnf25	0.351762	1
Itgav	0.608135	4.21911e-33		Pmvk	0.382424	0.00235407		Reps2	0.408162	1
Gm4951	0.492723	4.28577e-33		Tmem243	0.27626	0.00256808		Zfp622	0.575372	1
Igfbp7	0.932389	4.73604e-33		Pon1	-0.436093	0.0029987		Ssx2ip	0.550974	1
Slc34a2	0.88062	5.26578e-33		Taldo1	0.262754	0.00300348		Vamp2	0.484806	1
Gsta3	-0.626793	5.75102e-33		Elovl1	0.342645	0.00321528		Kdm5b	0.725239	1
Eif4g2	0.755587	9.43673e-33		Stmn1	-0.413154	0.00564769		Mettl21a	0.315296	1
Serpina1b	1.47674	2.3584e-32		Pi4k2b	0.321753	0.00592326		Gm37084	0.329125	1
Nfe2l1	0.802421	3.29385e-32		H2-K1	0.338938	0.00727366		Pigc	0.394388	1
Tagln2	0.895399	3.90803e-32		Myof	0.262915	0.00769407		Pofut1	0.29385	1
Clic4	0.995381	5.3711e-32		Anxa3	0.255718	0.00830273		Lhfp	0.257277	1
Tnip3	0.64256	6.42327e-32		Ank3	0.267822	0.00853344		Szt2	0.301334	1
Sdcbp	0.672389	1.09171e-31		Clip4	0.254448	0.0112205		Gm42727	0.261785	1
Ramp1	-0.36968	1.10119e-31		Hp	0.263787	0.0119369		Gm15446	0.256133	1
St14	0.722961	1.39661e-31		Fos	0.272493	0.0133987		Naa25	0.292026	1
Sox2	-0.369565	1.66075e-31		Rpp21	-0.284025	0.0141337		2900089D17Rik	0.319422	1
Hdlbp	0.788881	2.02913e-31		Fam102b	-0.497119	0.0162621		Gm20696	0.303289	1
C1ra	0.576934	2.23662e-31		Marchf5	0.272412	0.0170037		4933440N22Rik	0.283693	1
Rps18-ps6	0.302493	3.25905e-31		Ash1l	0.256557	0.0173037		Gm44022	0.415202	1
Muc20	0.672867	4.45761e-31		C2cd4b	0.420578	0.0222661		Hspb6	0.70047	1
Dynll1	0.793742	6.42836e-31		Ramp1	-0.342252	0.023467		9030407P20Rik	0.267788	1
Rin2	0.605471	6.90123e-31		Ahcyl2	0.264327	0.0235397		Gm45774	0.468503	1
Myl12b	0.774546	7.47743e-31		Phldb2	0.284629	0.0339024		Trim67	0.323435	1
Gm28438	0.676534	7.73812e-31		Scd2	0.308651	0.0362434		Ncapd3	0.289824	1
Etv3	0.669863	9.66467e-31		Lypd2	-0.360861	0.0381422		AW551984	0.287012	1
Gclc	1.34352	1.63233e-30		Serpine2	0.267666	0.0382482		Zbtb16	0.27717	1
Elob	0.682606	1.72341e-30		Rgcc	-0.497474	0.0584971		Gm3081	0.289824	1
Ifngr2	0.691153	1.82246e-30		Gsta3	-0.292979	0.0641399		Ccdc51	0.300478	1
Slc24a3	0.353139	1.84981e-30		Lyz1	-1.78267	0.0733871		Exog	0.370641	1
Il6st	0.787619	3.20957e-30		Zdhhc3	0.261195	0.0800591		5830454E08Rik	0.328081	1
Eif3c	0.691448	5.47291e-30		Ier2	0.312782	0.0873476		Zfp660	0.308648	1
Samd9l	0.535083	1.12593e-29		Plk2	-0.348975	0.0953545		Slc18b1	0.267731	1
Gfpt1	0.708688	2.07039e-29		Tspan1	0.402496	0.118621		Gm12097	0.354859	1
Atp2b1	0.746789	2.74219e-29		Slco2a1	0.269039	0.129594		Llgl1	0.265136	1
Sting1	0.50738	2.94633e-29		Fermt2	0.369559	0.143652		2900041M22Rik	0.258388	1
Iqgap1	0.778993	6.08168e-29		Calr	0.285853	0.172901		Ankrd9	0.341948	1
Epcam	0.943524	9.01277e-29		Tcea3	-0.283367	0.186235		Tpmt	0.307779	1
Ctnna1	0.686133	1.0719e-28		Apc	0.268222	0.229319		5330431K02Rik	0.291948	1
Gnai2	0.796378	1.44549e-28		Atp13a3	0.281584	0.253409		Fst	0.317262	1
Acsl4	0.734209	1.89414e-28		Prdx6	-0.309603	0.281338		Dmtn	0.358679	1
Rell1	0.681368	2.86734e-28		Mt1	-0.286905	0.342364		Gm4737	0.491728	1
1810037I17Rik	0.766444	3.02359e-28		Cebpd	0.424837	0.388904		Tbc1d22b	0.261785	1
Dag1	0.752455	3.93111e-28		Jup	0.250007	0.483472		Sufu	0.287012	1
Rpn1	0.728537	3.95865e-28		Cd44	0.258677	0.689465		8030456M14Rik	0.256133	1
Tmc4	0.610102	5.37705e-28		Acaa2	-0.257744	0.803634		Arhgap6	0.410175	1
Tmprss4	0.521324	5.93021e-28		1810037I17Rik	0.270575	1		Fam83g	0.36522	1
Slc12a2	0.893592	7.82888e-28		Mylk	-0.299367	1		Slc30a9	0.33375	1
Dnaja1	0.746922	9.83621e-28		Cadm1	-0.326734	1		Gm47720	0.788404	1
Hsp90aa1	0.751091	1.21968e-27		Trf	-0.308995	1		Pikfyve	0.323487	1
Dnajc3	0.689383	1.22375e-27		Mrps9	-0.315175	1		Kcnd3	0.35845	1
Anxa3	0.789568	1.30676e-27		Gm20186	0.265464	1		Me3	0.445782	1
Pxmp2	-0.33492	1.36043e-27		Atf3	0.259923	1		Ap1m1	0.333857	1
Chmp4b	0.638172	2.9792e-27		Aldh1a1	-0.365055	1		Eepd1	0.388341	1
Asgr1	-0.275863	3.03213e-27		Adamts1	-0.401172	1		Dek	0.520628	1
Psmb9	0.743277	3.16499e-27		Atp7b	-0.25782	1		Rere	0.674319	1
Tst	-0.54553	3.59471e-27		S100g	0.278212	1		A930004J17Rik	0.453201	1
Clec2d	0.761893	3.93521e-27		H2-Eb1	-0.387485	1		Ankrd13a	0.445129	1
Ctnnb1	0.686281	4.32742e-27		Tmem212	-0.408366	1		Shprh	0.49293	1
Samhd1	0.725988	5.23531e-27		Meig1	-0.281055	1		Trmt10c	0.483858	1
Prrc2c	0.672309	5.50826e-27		Hdc	-0.353713	1		Tlk2	0.479036	1
Mapk13	0.697756	6.59113e-27		Ccdc153	-0.509733	1		Nt5c2	0.416131	1
Nfkb2	0.630228	7.71464e-27		Fabp5	0.317869	1		Cast	0.764919	1
Plekha1	0.546652	7.80465e-27		Scgb3a1	-1.18124	1		Fcgrt	0.504266	1
Lcp1	0.709348	9.07452e-27		Fam183b	-0.354631	1		Sgpp1	0.458773	1
Clint1	0.719541	1.12077e-26						Rabif	0.332142	1
Kif5b	0.705767	1.12844e-26						Mtif3	0.355611	1
Lamp3	0.722675	1.57903e-26						Gm7324	0.288514	1
Ifnar2	0.596893	1.74154e-26						Cyb561a3	0.342525	1
Hnrnpu	0.745694	1.90027e-26						Twnk	0.253234	1
Cggbp1	0.602686	2.13831e-26						H4c4	0.404435	1
Cyp2f2	-0.535439	2.19127e-26						Chchd3	0.881502	1
Ywhae	0.677553	2.25337e-26						A030001D20Rik	0.334321	1
Clmn	0.574426	2.49729e-26						Hnrnpa3	0.606992	1
Dhcr24	0.510658	2.90055e-26						Mrps17	-0.794459	1
St3gal1	0.450366	3.73281e-26						Arhgef5	0.654633	1
Mettl7a1	-0.424222	3.75034e-26						Lpin2	0.76918	1
Xbp1	0.837532	4.72011e-26						Ramac	0.828403	1
Gpx1	0.732048	4.73241e-26						Kin	0.39276	1
Golgb1	0.721327	5.1541e-26						B630019K06Rik	-0.940996	1
Rac2	0.512258	5.26971e-26						Gdi1	0.425039	1
Tjp3	0.565922	5.95004e-26						Erh	0.59223	1
Gapdh	0.731573	6.75233e-26						Hnrnph1	0.504354	1
H13	0.669366	7.03332e-26						Nfyc	0.347285	1
Cnnm2	0.430543	7.14068e-26						Tmem129	0.382289	1
Lyn	0.552243	7.24852e-26						Tsen54	0.421227	1
Tap2	0.608089	7.79665e-26						Wdfy2	0.279173	1
Srsf3	0.763318	8.45153e-26						Fbxw7	0.576747	1
Car8	0.795101	1.09065e-25						Ugp2	0.521675	1
Ppp1cb	0.582026	1.18146e-25						Paip1	0.555354	1
Zfp36l1	0.878722	1.45955e-25						Enpp5	0.675668	1
Bpifa1	-0.971556	1.6441e-25						Zfp704	0.417814	1
Ssr4	0.75457	1.994e-25						Pea15a	0.312698	1
Steap4	0.913643	2.80939e-25						Rad23a	0.755327	1
Hpx	0.72385	2.80953e-25						Hs6st1	0.808521	1
Noxa1	0.292091	3.24783e-25						Vcan	0.682587	1
Son	0.675991	3.3406e-25						Rpn1	0.692282	1
Arl4c	0.823966	3.44112e-25						Hsbp1l1	-0.710097	1
Krt7	1.00939	3.74342e-25						Unc80	-0.800488	1
Arf4	0.584142	4.41384e-25						Ythdc2	0.638526	1
Mgst1	-0.488026	4.55813e-25						Scyl3	0.279432	1
Canx	0.666745	5.57331e-25						Gm13611	0.332257	1
Atp5a1	0.556581	5.85139e-25						Eif5a2	0.328456	1
Soat1	0.525073	5.89129e-25						Gm46212	0.362196	1
Tnfrsf11a	0.457281	8.57338e-25						Bbx	0.753818	1
Ifngr1	0.598458	1.17126e-24						Prr15l	0.858339	1
Chd4	0.658681	1.58784e-24						Tomm22	-0.715208	1
Slfn2	0.353739	1.71756e-24						Pcsk1n	-0.909985	1
Tceal9	0.718398	1.78236e-24						Cbx6	0.85487	1
Tm9sf3	0.667605	1.82149e-24						Smg7	0.502094	1
Srrm2	0.691609	2.55536e-24						Runx1t1	0.827572	1
Ftl1	-0.393908	3.39785e-24						Tprkb	0.539948	1
Nfib	0.66415	3.82191e-24						Olfm1	0.578356	1
Slc44a1	0.560131	4.81347e-24						Pdxdc1	0.662813	1
Mia3	0.670334	5.15698e-24						Vamp8	-0.775838	1
Psap	0.770665	6.03262e-24						Cops7a	0.418042	1
Mal2	0.588458	7.43902e-24						Dhx40	0.417239	1
[truncated: 2,517 more rows]
