# Supplementary material for: Airway epithelial cell identity and plasticity are constrained by Sox2 during lung homeostasis, tissue regeneration, and in human disease
Source: NPJ Regen Med. 2024 Jan 5;9:2. doi: 10.1038/s41536-023-00344-w (PMC10770358; doi:10.1038/s41536-023-00344-w)
Supplement: Supplementary file 3 — Supplementary Data 2 [file 41536_2023_344_MOESM3_ESM.xlsx]

## Sheet: DEG for post flu scRNA-seq
	Supplementary Data 2. DEG for post flu scRNA-seq
	AT2 cell				Basal cell
	Gene	avg_log2FC	p_val_adj		Gene	avg_log2FC	p_val_adj
	H2-Ea	4.17241	1.06415e-25		Scgb1a1	-6.92967	1.77583e-226
	Krt14	3.97258	0.000960906		Rps3a3	-5.44428	5.66991e-287
	Krt5	3.1765	1.47211e-06		Lyz2	-4.17547	8.01344e-54
	Krt17	2.88149	0.000789545		Vim	-3.90356	1.45285e-43
	Aqp3	2.62898	6.55555e-08		Mgp	-3.54356	4.69776e-64
	Scgb3a2	2.27803	0.347883		Sftpc	-3.42265	4.15043e-92
	Krt15	2.00768	1.69669e-06		Rn18s	-2.9318	7.74991e-18
	Id1	1.75465	0.03113		Sox2	-2.93152	1.11627e-30
	Adh7	1.72222	0.0011059		Zeb2	-2.69267	1.80267e-45
	Igfbp7	1.67526	8.1461e-08		Cldn18	-2.546	2.03509e-15
	Itgb4	1.63182	0.895293		Tpm3-rs7	-2.40323	8.47451e-33
	Cavin2	1.60087	0.00777914		Aspa	-2.24808	6.32222e-12
	Cav1	1.54621	0.00531268		Fn1	-2.20455	1
	Aldh3a1	1.54157	0.028956		Gm47283	-2.19901	1.51123e-25
	Xist	1.49831	0.000228456		Alox12e	-2.19316	1.06047e-09
	Gstm2	1.43504	1		Mylk	-2.17974	1
	D030028A08Rik	1.39262	1		Rpl14-ps1	-2.10547	3.77865e-20
	Fmo1	1.38464	0.00632191		Lgals1	-2.09861	1
	Id2	1.36883	0.00113844		Msln	-2.09266	0.00283256
	Gstm1	1.32808	1		Gm8730	-2.0891	1
	Dapl1	1.31438	1		Ly6d	-2.08614	0.000390567
	Rpl37rt	1.29449	2.28064e-05		Ltf	-2.03885	1
	Prkcd	1.28387	0.0537182		Muc4	-1.92499	0.189282
	Pdpn	1.27766	0.114885		Serpine2	-1.92204	1
	Zfp955a	1.26579	0.109236		Pigr	-1.84185	1
	Rpl9-ps6	1.26373	0.000666064		Arid5a	-1.79695	1
	BC064078	1.25443	0.0925799		Basp1	-1.79404	0.0150083
	Zfp746	1.24053	0.000244089		Cadm1	-1.75687	1
	Il4i1	1.1928	1		Lars2	-1.74225	1
	Perp	1.19168	1		Map1b	-1.71337	1
	Fxyd3	1.18716	1		Sfrp1	-1.6982	1
	Sgk3	1.18533	1		Cryab	-1.69318	0.213156
	Rps27rt	1.1804	0.000624997		Tent5c	-1.68953	1.70144e-05
	Wnt4	1.1803	1		Tppp3	-1.53993	1
	Anxa8	1.17498	1		Slfn2	-1.5253	1
	Tnik	1.1633	1		Nrg1	-1.52453	1
	Col12a1	1.15564	0.00263227		Nupr1	-1.50684	1
	Notch1	1.15014	0.0885465		Hp	-1.50351	7.25944e-06
	Jag2	1.14174	1		Gbp9	-1.48941	0.0370867
	Fzd8	1.13241	1		Cd36	-1.47964	0.21352
	Rps2-ps10	1.1266	1		mt-Rnr1	-1.455	4.79518e-17
	Cyp2b10	1.11234	0.014499		Cp	-1.43951	1
	Lhfp	1.11157	1		Porcn	-1.41956	1
	Elfn1	1.11148	0.873267		Lcp1	-1.41141	1
	Krt19	1.10484	1		Plod2	-1.36886	0.128099
	Sh3bgrl2	1.09077	1		Socs2	-1.36676	1
	Fat2	1.08785	0.000277372		Ifi202b	-1.35482	1
	Hopx	1.08004	1		Plk2	-1.35446	1
	Net1	1.07208	1		Prss23	-1.34306	1
	A530020G20Rik	1.07155	1		Sftpb	-1.33859	1
	Cxcl5	1.07077	1		Psca	-1.3239	0.0454039
	Slc26a4	1.07066	1		Scgb3a1	-1.31982	9.27925e-23
	Nfya	1.06079	1		Fam174b	-1.30586	1
	Gm20186	1.0593	1		Sbno2	-1.3043	1
	Trp63	1.05515	0.992889		Ffar4	-1.30049	1
	Tnfrsf21	1.05485	0.821552		Epha4	-1.29874	1
	A630072M18Rik	1.05378	1		Gm4951	-1.28515	1
	Lypd6b	1.05097	0.0372777		Atp8a1	-1.28334	1
	Fam126a	1.04967	4.49609e-06		Socs3	-1.27031	1
	Efemp1	1.04104	0.395443		Tnip3	-1.26869	1
	Slc44a1	1.04026	1		Ptpru	-1.26779	1
	Gdpd2	1.03409	1		Rps3a2	-1.26343	0.378976
	S100a6	1.03271	1		Malt1	-1.25943	1
	Cox6a2	1.02988	1		Sftpa1	-1.25372	3.50356e-09
	Lratd1	1.02778	0.461203		Stat2	-1.24777	1
	Scoc	1.02199	1		Slc25a33	-1.24729	1
	Ptpre	1.02149	0.557382		Bend7	-1.24542	1
	Ehd2	1.01546	0.104964		Mlph	-1.23804	1
	Gm43373	1.01415	0.0899391		Lpin2	-1.23128	1
	Pacs1	1.00929	1		Appl2	-1.22241	1
	Agrn	1.00814	1		Bcr	-1.22193	1
	Rc3h2	1.00499	1		Tubb6	-1.2218	1
	Flrt3	1.0036	1		Gch1	-1.21956	1
	Pir	0.999825	0.758616		Sftpd	-1.21902	0.0595554
	Ifi27l2a	0.997788	1		Ceacam1	-1.21418	1
	Tgm1	0.994436	1		Atp6v1b2	-1.20972	1
	Atg10	0.988097	5.40178e-05		Adgrl2	-1.20533	1
	Ccn2	0.986202	1		C2cd4b	-1.1974	1
	Id3	0.983278	1		Hk2	-1.19252	1
	Sorl1	0.981953	0.000412642		Cxadr	-1.19084	1
	Arhgap12	0.976107	0.215687		Gm28438	-1.18046	1
	Sparc	0.974341	0.231963		Car8	-1.17867	1
	Copg2	0.974151	1		Fbxo32	-1.17571	1
	Cttnbp2nl	0.972602	0.631971		Abcc5	-1.17397	1
	Pdzk1ip1	0.967979	1		Ccdc88c	-1.17349	1
	Bcan	0.966591	0.995575		Retreg1	-1.1612	1
	Ing3	0.966484	1		mt-Rnr2	-1.1525	1.35197e-16
	Slc10a6	0.965958	1		Qsox1	-1.14989	1
	Serpinb5	0.96111	0.0948991		Arid5b	-1.14931	1
	Rhoc	0.959521	0.0887655		Birc3	-1.14893	1
	Agtpbp1	0.957777	1		Col4a1	-1.14768	1
	Gpx4-ps2	0.957346	1		Rpsa-ps10	-1.14363	1.09158e-05
	Gm42737	0.956928	1		Csrp2	-1.14172	1
	Hcfc2	0.954845	1		Gse1	-1.13728	1
	Eps15l1	0.953206	0.00367368		Selenop	-1.13483	1
	Ccdc127	0.950507	0.148963		Abi3bp	-1.13005	1
	Ppm1l	0.949759	0.0054963		Plin2	-1.12925	1
	Spink5	0.949223	1		Sirpa	-1.11635	1
	Rsl24d1	0.947852	1		Maff	-1.1128	1
	Snap47	0.94707	0.258594		Plk3	-1.11234	1
	Ncf1	0.945691	1		Asap1	-1.11072	1
	Slc1a1	0.945232	1		Aldh1a1	-1.10903	1
	Ppp6r1	0.94485	0.716137		Btaf1	-1.10797	1
	Tppp	0.944072	0.682729		Adgre5	-1.10795	1
	Retnlg	0.940357	1		mt-Nd5	-1.10706	0.000483306
	Tnfrsf10b	0.939515	0.0239704		Nfkb2	-1.10166	1
	Bicd2	0.939316	1		Tnfaip3	-1.10021	1
	Pnliprp1	0.938021	1		Lrrc8c	-1.0997	1
	Wdr89	0.937685	0.0258005		Col4a6	-1.0968	1
	Cyp4b1	0.936215	1		Plaur	-1.09326	1
	Tmem181b-ps	0.933412	0.545945		Nfat5	-1.09237	1
	Has2	0.933382	3.33403e-05		Nfkbie	-1.08947	1
	Galnt18	0.932444	0.00829423		Psd3	-1.08827	1
	Lypd2	0.932364	1		Gpx2	-1.08649	1
	Timmdc1	0.930789	1		mt-Nd2	-1.08544	2.90101e-15
	9130401M01Rik	0.930524	1		Clu	-1.08419	1
	Gsta3	0.930063	1		Tcim	-1.0836	1
	Pcgf6	0.928517	1		Fut8	-1.06019	1
	Tceanc	0.925795	0.0350859		Cald1	-1.05802	1
	Hace1	0.925428	1		Rai14	-1.05423	1
	Hs3st3b1	0.921504	0.00686336		Pcyt1a	-1.04919	1
	Rnf166	0.918142	1		Parp14	-1.03604	1
	Tsc22d3	0.917968	1		Mgat5	-1.03281	1
	Tmed5	0.915545	1		Aldh3b1	-1.02298	1
	Prkci	0.915414	1		Gdf15	-1.01808	1
	Gli3	0.914617	1		Dusp8	-1.01299	1
	Igip	0.914325	1		Tbc1d1	-1.01159	1
	Cdh16	0.912844	0.0123924		Mafg	-1.00513	1
	Mkks	0.912201	1		Crip1	-1.00214	1
	Fam189a2	0.910119	0.39128		Lamp3	-0.996173	1
	Tspan2	0.909658	0.773882		Ifi47	-0.995941	1
	Magix	0.908951	1		mt-Nd1	-0.994365	4.35877e-13
	Prpf3	0.908429	0.0458189		Gm37420	-0.992642	1
	Pex13	0.906055	0.0610159		Tuba1a	-0.98861	1
	Ank	0.905585	0.712207		Zfc3h1	-0.985517	1
	Scx	0.902956	1		Cgnl1	-0.982601	1
	Msrb3	0.900527	1		Bcl3	-0.980064	1
	Ptpra	0.898582	1		Eya1	-0.977231	1
	Ndst1	0.898547	0.925675		Rarb	-0.975082	1
	Dmkn	0.897622	1		Mt1	-0.97429	1
	Bmp4	0.897575	0.000698659		Cxcl2	-0.968147	1
	Rab15	0.897376	1		Irx3	-0.967642	1
	Cldn12	0.897116	1		Iigp1	-0.967315	1
	Orc6	0.895142	1		Ptprz1	-0.96706	1
	Rabggtb	0.894949	1		Mtus1	-0.966182	1
	Gjb6	0.893048	1		Hps5	-0.960218	1
	Retnla	0.890983	1		Lpcat1	-0.959657	1
	Zfp846	0.890727	1		Kdm3a	-0.959385	1
	Rnaset2a	0.889543	0.0811698		Itpkc	-0.956366	1
	Polr3g	0.889493	0.615524		Gm37376	-0.953311	1
	Oit1	0.887121	1		mt-Nd4	-0.95001	1.9047e-13
	Plekhh3	0.88677	1		Pam	-0.947995	1
	Chst12	0.886728	1		Gem	-0.946494	1
	Ccnd2	0.885352	1		Fbxo30	-0.943947	1
	Thap6	0.884463	1		Gm38365	-0.943615	1
	Smc4	0.883031	0.111772		Slit2	-0.943448	1
	Zfp142	0.882732	1		Prkd3	-0.943266	1
	F2r	0.882212	0.550556		Ifrd1	-0.939436	1
	Bloc1s1	0.881947	1		Gm43430	-0.938433	1
	Mrtfa	0.881864	1		Bbc3	-0.938078	1
	Enpep	0.878016	0.014424		Ncapd3	-0.936705	1
	Slc35e2	0.875572	0.981646		Tacc1	-0.929609	1
	Crlf2	0.875047	1		Osbpl6	-0.929367	1
	Cmtm4	0.874849	1		Zbp1	-0.927384	1
	Uck2	0.874721	1		Gm17056	-0.924426	1
	Il17rc	0.87469	0.0380208		Mast4	-0.921729	1
	Fads2b	0.873944	5.97175e-05		Malat1	-0.920163	5.06995e-06
	Vps45	0.872775	1		Trf	-0.918535	1
	Ankrd12	0.872712	1		Foxp2	-0.917303	1
	Vsig1	0.869672	1		Pofut1	-0.914985	1
	Itpr2	0.868913	1		Pthlh	-0.910418	1
	Ptprs	0.868613	1		Nr1d2	-0.910053	1
	Mfge8	0.867662	1		Slc4a7	-0.905296	1
	Wdr44	0.865705	1		4930581F22Rik	-0.902319	1
	Slc1a4	0.86478	4.67341e-05		Kctd6	-0.902016	1
	S100g	0.864222	1		Kif23	-0.901944	1
	Snrnp35	0.863139	1		Adam15	-0.898778	1
	Igf1r	0.861207	1		Sult1d1	-0.895086	1
	Prkd2	0.861075	1		Ift81	-0.893172	1
	Vpreb3	0.861043	1		Palld	-0.889549	1
	Dnaja4	0.860429	1		Slc20a1	-0.887707	1
	H2bc4	0.859717	1		Macf1	-0.887535	1
	Nagpa	0.857761	1		Psap	-0.88741	0.854213
	Ppp1r37	0.856746	1		H2-Ab1	-0.886674	1
	Stx7	0.856336	0.563072		Tamalin	-0.883905	1
	Tmem128	0.853575	1		Arap1	-0.883756	1
	Myc	0.853042	1		Ap3d1	-0.882967	1
	Fam98b	0.852958	0.0650205		Ift22	-0.880029	1
	Chml	0.850661	1		Plac9a	-0.87954	1
	Npat	0.849457	1		Jmjd1c	-0.875492	1
	Tacstd2	0.848681	1		Hjurp	-0.875289	1
	Tmx3	0.846332	0.558628		Khnyn	-0.872744	1
	Ifitm1	0.84456	1		Arhgef3	-0.87087	1
	Ano1	0.844427	1		Plpp3	-0.869769	1
	Wdr92	0.844177	0.222282		Dleu2	-0.868102	1
	Trp53inp2	0.843939	0.0586253		Zfp26	-0.867952	1
	Zfyve27	0.843729	1		Grb14	-0.867693	1
	Ensa	0.843261	1		Dync2h1	-0.864963	1
	Xiap	0.843211	0.0137096		Rnf19b	-0.8629	1
	Armcx3	0.841011	1		Fnbp4	-0.857034	1
	mt-Co3	0.840284	0.239357		Ddx3y	-0.85606	1
	Meis2	0.83929	0.545945		Cntrl	-0.855734	1
	Prrg3	0.838705	0.185389		Ccrl2	-0.855506	1
	Hmgn3	0.837145	1		Ugcg	-0.852682	1
	Col17a1	0.835822	5.85065e-05		Ehbp1l1	-0.851943	1
	S100a14	0.835642	1		Zranb1	-0.850405	1
	Tsc2	0.835399	1		Thbs1	-0.850246	1
	Kbtbd2	0.83445	1		Gns	-0.848193	1
	Cldnd1	0.833282	1		Rpgrip1l	-0.844604	1
	Itga3	0.83207	1		Zzef1	-0.844163	1
	Fzd1	0.832052	1		Tuft1	-0.843638	1
	Fmo2	0.831446	1		Cd24a	-0.843634	1
	Nxf1	0.831071	1		Zfp407	-0.840693	1
	Sipa1l2	0.830758	1		Peak1	-0.839128	1
	Lancl1	0.829185	1		Dalrd3	-0.838572	1
	AI467606	0.828647	1		4632427E13Rik	-0.834105	1
	Mapk8ip1	0.828268	1		Dido1	-0.833799	1
	Cdc14b	0.826366	1		Rpgrip1	-0.832094	1
	Plcd3	0.826277	0.903309		Mid1	-0.82943	1
	Cdkn2aipnl	0.825169	0.701533		Stox2	-0.829271	1
	Mus81	0.824358	1		Arhgap29	-0.827539	1
	Irak2	0.823009	1		Map4k4	-0.827011	1
	Ankrd16	0.82215	1		Glipr1	-0.826052	1
	Tmem184c	0.821245	1		Brwd1	-0.824983	1
	Clic5	0.81902	1		Ttc36	-0.824054	1
	Nck2	0.818729	1		Lyn	-0.823498	1
	Eps15	0.81807	1		Fam102b	-0.82171	1
	Tapbpl	0.817558	1		Mical2	-0.821389	1
	Angptl4	0.808592	1		Rnpc3	-0.820078	1
	Itgb6	0.808555	1		1700017B05Rik	-0.81785	1
	3110056K07Rik	0.808233	1		Tgfb1i1	-0.817739	1
	Ftsj3	0.806821	1		Smg1	-0.817135	1
	Fry	0.806769	1		Klhdc10	-0.817043	1
	Mphosph10	0.806405	1		Cpeb4	-0.81609	1
	Kctd12	0.805245	1		Rexo1	-0.816081	1
	Nkd1	0.803909	1		Gm37472	-0.815801	1
	Col4a5	0.803902	0.0385706		Pdlim7	-0.812651	1
	Cdk5	0.803766	1		Fam71a	-0.812267	1
	Ctdp1	0.803422	1		Lmbr1l	-0.808931	1
	Ago1	0.803158	1		Gadd45g	-0.80782	1
	2410022M11Rik	0.802745	1		Slc4a4	-0.807545	1
	Ndufa3	0.802139	0.119227		Dock7	-0.804948	1
	Plpp6	0.80132	1		Acsl3	-0.804932	1
	Snx8	0.801207	1		Dync2i1	-0.804503	1
	Ankle2	0.800795	1		Spice1	-0.802032	1
	Itpr3	0.800697	1		Rnf31	-0.800491	1
	8030462N17Rik	0.800477	1		Neat1	-0.800341	1
	Nt5c3b	0.800428	1		Bach1	-0.799606	1
	Cyp4f13	0.800122	0.927092		mt-Co1	-0.795663	1.00432e-06
	Col4a2	0.799481	1		Akap8l	-0.795432	1
	Rnf146	0.799199	1		Sbf1	-0.794426	1
	Sema3c	0.797634	1		Ahctf1	-0.792338	1
	Rabgap1	0.797434	1		Vcl	-0.791451	1
	Steap4	0.796707	0.110514		Mbtd1	-0.791244	1
	Gfm1	0.793271	1		Btbd9	-0.789431	1
	Sdhaf2	0.792577	0.0644905		Gm8696	-0.788097	1
	Serpinb1a	0.78954	0.0115261		Gm50008	-0.787055	1
	5930430L01Rik	0.788205	1		Pdlim1	-0.786833	1
	Pdia4	0.787367	1		Nedd9	-0.783558	1
	Azi2	0.784967	0.364706		Cystm1	-0.781978	1
	Hpgd	0.78374	0.104238		Atg16l1	-0.781817	1
	Gm45496	0.780912	1		Rab3gap2	-0.77966	1
	Cd99l2	0.779695	1		Mir22hg	-0.778733	1
	Inpp5a	0.779612	1		A430110C17Rik	-0.777189	1
	Dgkd	0.778723	1		Mmp23	-0.775621	1
	Hdac2	0.777734	1		Gm37728	-0.773066	1
	Ccn1	0.777506	1		H2-Q6	-0.772509	1
	Bpnt2	0.777403	0.876157		Ptn	-0.772263	1
	Apoe	0.775509	1		Wsb1	-0.771848	1
	Tshz2	0.775429	1		Smg5	-0.770523	1
	Cnnm3	0.774573	1		Scd1	-0.76982	1
	Tceal1	0.774247	1		Samd9l	-0.769254	1
	Mvk	0.774126	1		Enho	-0.769219	1
	Rab2b	0.772973	0.050901		Dis3l2	-0.767845	1
	Rpp21	0.77149	1		Brpf1	-0.767792	1
	Rab5b	0.771037	1		Slc11a2	-0.766228	1
	Rpap1	0.77079	1		Kmt2a	-0.765913	1
	Gm12840	0.77022	1		Irx1	-0.760083	1
	Prepl	0.769843	1		Ddhd2	-0.760003	1
	Abcf1	0.768431	0.420407		Ncoa6	-0.759279	1
	Fam111a	0.767328	1		Exoc2	-0.759235	1
	Asb13	0.767195	1		Stk40	-0.75821	1
	Rab12	0.765728	1		Rasgef1b	-0.758052	1
	Slc25a19	0.765206	1		Edrf1	-0.757707	1
	Fryl	0.764245	0.860282		Slfn5	-0.757091	1
	Sgpp1	0.76377	1		Rnf149	-0.755236	1
	Gm44292	0.762074	1		Stat3	-0.753992	1
	Klf11	0.760379	1		Ascc3	-0.753757	1
	Gm16136	0.760299	1		Srbd1	-0.753351	1
	Naa30	0.759483	1		Ankhd1	-0.752884	1
	Gskip	0.758482	1		Gigyf1	-0.751116	1
	Atp5e	0.758343	5.62172e-08		Atg2a	-0.750251	1
	Slc25a37	0.757616	1		Tmem132a	-0.75014	1
	Asah2	0.75546	1		Hirip3	-0.748339	1
	Rnase4	0.752451	1		Parp3	-0.747904	1
	Aacs	0.751819	1		Rnf19a	-0.746343	1
	Ctsl	0.751767	1		Osbpl8	-0.745707	1
	Herc1	0.751101	1		Rfx2	-0.745535	1
	Pik3r3	0.750629	1		Plagl1	-0.744995	1
	Hap1	0.748004	1		Aox1	-0.744635	1
	Usp6nl	0.747947	1		Gripap1	-0.743298	1
	Mto1	0.746914	1		Ifi203	-0.743163	1
	Mfsd14a	0.746364	1		Ppp1r10	-0.738921	1
	Cs	0.745697	1		Epas1	-0.736456	1
	Vwa1	0.745276	1		Tet2	-0.73606	1
	Hdac6	0.744652	0.0338802		Nfe2l1	-0.734405	1
	Prkaca	0.74394	1		Irf9	-0.733483	1
	Mbtps2	0.743698	1		mt-Cytb	-0.731946	1.26795e-08
	Aldh9a1	0.743033	1		Gm43361	-0.729874	1
	Cdk17	0.742875	1		Nabp1	-0.729411	1
	Mtln	0.742818	0.570327		Cxcl10	-0.728366	1
	L3mbtl2	0.742118	1		Phykpl	-0.724629	1
	Vipas39	0.742052	1		Npc1	-0.722946	1
	Idi1	0.74203	1		Ppfibp2	-0.722575	1
	Arl6	0.74151	1		Gcn1	-0.720338	1
	Slc46a1	0.741489	1		Frat2	-0.720237	1
	Wwp1	0.741411	1		Tubb2a	-0.719351	1
	Ppp1r12b	0.740005	0.103244		mt-Atp8	-0.718629	1
	Gtf3c1	0.73865	1		Trim24	-0.71745	1
	Aaas	0.738162	1		Zfp612	-0.71656	1
	P4ha2	0.738014	0.668911		Katnip	-0.716471	1
	Ptpa	0.737847	0.588195		Kcnj15	-0.71435	1
	Ndufs1	0.737757	1		H2-Aa	-0.714236	3.38107e-05
	Slc24a4	0.737333	0.00164198		Secisbp2	-0.713988	1
	Fgfrl1	0.73695	1		Mt2	-0.713188	1
	Sfn	0.736371	1		Vat1	-0.712981	1
	Ttc9	0.735804	1		Lrig1	-0.712903	1
	Crim1	0.735328	1		Strada	-0.712695	1
	Mettl9	0.73487	1		Irf5	-0.711549	1
	Rps6kc1	0.733601	1		Alkbh3	-0.710395	1
	Phldb3	0.733226	1		H2-Q5	-0.708547	1
	Rnf44	0.733066	1		Cpt1a	-0.706269	1
	Vps13a	0.731879	1		Ccnl1	-0.706253	1
	Pum2	0.731262	1		Csf2ra	-0.705699	1
	Bace2	0.731076	0.408217		Rapgef2	-0.704646	1
	Gsto1	0.730757	1		Il3ra	-0.702729	1
	Znrf2	0.728752	1		BC005537	-0.700207	1
	Eml3	0.727807	1		Ubxn7	-0.699686	1
	Nol11	0.727652	1		Mbd5	-0.696021	1
	Taf4	0.72731	1		E4f1	-0.695529	1
	Aar2	0.727249	1		Mndal	-0.694382	1
	Epm2aip1	0.726474	1		Irs2	-0.693907	1
	Bicc1	0.726361	0.145568		1500015A07Rik	-0.6934	1
	Cav2	0.726159	1		Ddhd1	-0.693384	1
	Slc15a1	0.726038	0.15789		Ptpn6	-0.693099	1
	Erap1	0.725494	1		Parp12	-0.691223	1
	Fhl1	0.723935	1		Prkd2	-0.69041	1
	Dnajc16	0.723771	1		Tle3	-0.689673	1
	Yae1d1	0.720506	1		Arap2	-0.688439	1
	Ago4	0.719635	1		Nbeal1	-0.687564	1
	Tcf7l1	0.719589	1		Snapc3	-0.687467	1
	Nabp1	0.719427	1		Dnmt3a	-0.68583	1
	Ids	0.719357	1		Nup98	-0.685747	1
	Gnpnat1	0.719106	1		Arhgef11	-0.684521	1
	Cdc37l1	0.718995	1		Zcchc10	-0.682597	1
	Abca5	0.718893	0.135224		Procr	-0.682529	1
	Strn	0.718236	0.596253		Cdc14a	-0.681781	1
	Col4a3	0.718013	1		Inppl1	-0.681195	1
	Bzw2	0.717556	1		Gm10115	-0.680496	1
	Sec14l3	0.717266	1		Hnrnph1	-0.680463	1
	Nsdhl	0.717128	1		Arhgap10	-0.676081	1
	Lin37	0.715662	1		Ulk4	-0.675796	1
	Tmem158	0.715023	1		Tmem87a	-0.675746	1
	Mrpl44	0.715012	1		Per2	-0.674789	1
	Dynlt2b	0.714905	1		Maml3	-0.674365	1
	Got2	0.714526	1		Cebpd	-0.673202	1
	Dsp	0.713645	1		Polk	-0.673128	1
	Clu	0.710805	1		Isg15	-0.67294	1
	Rabif	0.7103	0.714297		Ptprj	-0.672392	1
	Ube3c	0.708478	1		Tmem63b	-0.672161	1
	Commd2	0.708159	1		Acsl4	-0.672062	1
	Pip4p2	0.708084	1		Epb41l2	-0.671766	1
	Pitpnm2	0.707999	1		Tmem164	-0.670958	1
	Slc15a4	0.707586	1		Plxnb1	-0.664518	1
	Jak2	0.70741	1		Myo1e	-0.664145	1
	2700081O15Rik	0.704979	1		Plac8	-0.664108	1
	Kcnj15	0.704839	1		Vasn	-0.663619	1
	Rel	0.704534	1		Pkp2	-0.663487	1
	Lamb2	0.704345	0.0707901		Itpr1	-0.663373	1
	Micu1	0.702177	1		Gclc	-0.663235	1
	Slc20a1	0.702156	1		Tmem183a	-0.662176	1
	Cask	0.701334	1		Zc3h7a	-0.662067	1
	Septin8	0.700985	1		Tjp2	-0.661378	1
	Zc3h4	0.700325	1		Nectin2	-0.660858	1
	Slc31a2	0.700012	1		Mmp15	-0.66066	1
	Il6st	0.699888	1		Gcc2	-0.660207	1
	Slc27a1	0.699686	1		Cog7	-0.659789	1
	S100a11	0.699214	0.798723		Gm26532	-0.658286	1
	Rpl10-ps3	0.698593	1		Noct	-0.657864	1
	Hyou1	0.698052	1		Usp53	-0.657446	1
	Car13	0.69802	1		Tnfrsf10b	-0.655919	1
	Virma	0.697677	1		Vps13b	-0.655696	1
	Rplp0	0.696613	0.0727383		Kmt2b	-0.655353	1
	Mme	0.695148	1		Hira	-0.65528	1
	Nt5dc2	0.695078	1		Txnrd1	-0.654421	1
	Fbxo3	0.693944	1		Nek9	-0.653604	1
	Xpnpep1	0.693891	0.805529		Dpp9	-0.65062	1
	Ppp3r1	0.693719	0.120598		Rnf38	-0.649815	1
	Rad21	0.69301	1		Zcchc2	-0.649558	1
	Mblac2	0.692648	1		Myo1b	-0.649528	1
	Cyb561d2	0.692504	1		Ank3	-0.649041	1
	Aph1c	0.692231	1		Usp47	-0.649024	1
	Mid2	0.691261	1		Wipi2	-0.648935	1
	Epb41l4a	0.690755	1		Hexim1	-0.648828	1
	Saraf	0.690739	1		Abca3	-0.648411	1
	Otud4	0.69073	1		Gorab	-0.646836	1
	Ncstn	0.69035	1		Gbp2	-0.646182	1
	Nme2	0.690246	1		Zfp871	-0.645399	1
	Syn3	0.690219	0.882886		Suco	-0.64524	1
	B3galt6	0.689898	1		Trip11	-0.642936	1
	Gnl2	0.689368	1		Mgrn1	-0.642381	1
	Plpbp	0.689297	1		9330162G02Rik	-0.642102	1
	Lztfl1	0.688755	1		Ehd4	-0.642063	1
	Rps26-ps1	0.688564	1		Raf1	-0.641963	1
	Gcc1	0.68844	1		Syne2	-0.641932	1
	Dyrk1b	0.687992	1		Kdm6b	-0.641884	1
	Irf6	0.687641	1		Ints6	-0.64097	1
	Hps5	0.687372	1		Pcnt	-0.640896	1
	Gm11808	0.686816	1		Plxnb2	-0.640609	1
	Tcof1	0.686323	1		Ccnl2	-0.640586	1
	Nrp2	0.686009	1		Csrnp1	-0.639427	1
	Agpat3	0.685739	1		Gsto1	-0.639084	0.00623959
	Zbtb24	0.685222	1		Mon1a	-0.638868	1
	Six1	0.685051	1		Son	-0.638349	1
	Tbck	0.684722	1		Togaram1	-0.637714	1
	Marcksl1	0.684264	1		Cdkn2aip	-0.634711	1
	Sp3os	0.684262	1		Tcf7l2	-0.634336	1
	Zdhhc17	0.684184	1		Dennd2c	-0.633186	1
	Slc30a5	0.683192	1		Erc1	-0.632973	1
	Taf13	0.682932	1		Hspa4l	-0.63195	1
	Snx13	0.682525	1		Gatad2b	-0.631609	1
	Srm	0.682439	1		Pde4d	-0.631058	1
	Cul3	0.682412	1		AW112010	-0.630867	0.67621
	Dst	0.682159	1		Epsti1	-0.630225	1
	Pls3	0.682022	1		Nexmif	-0.62949	1
	Mrps16	0.680786	1		Fbxo7	-0.629135	1
	Poglut1	0.68078	1		Gabbr1	-0.628527	1
	Rreb1	0.679763	1		Tnfrsf12a	-0.627519	1
	Ndufb4	0.67899	1		Chd7	-0.626928	1
	Zfp598	0.678648	1		Pik3c2a	-0.62554	1
	Eogt	0.67862	1		Nktr	-0.624091	1
	Rbp1	0.677815	1		Bcar1	-0.622793	1
	Atpaf1	0.676672	1		Wdr11	-0.622238	1
	Srpk2	0.676646	1		Flvcr1	-0.622058	1
	Tcaf1	0.676164	1		Scyl2	-0.621431	1
	Smim27	0.675784	1		Rnf121	-0.61914	1
	Dock9	0.675649	1		Tead3	-0.618971	1
	Nudcd1	0.675289	1		Nufip2	-0.618963	1
	Oma1	0.675086	1		Gm38394	-0.618126	1
	Il18r1	0.674332	1		Traf3ip1	-0.617777	1
	Abhd4	0.673106	1		Plagl2	-0.617502	1
	Mrpl40	0.672606	1		Usp6nl	-0.616819	1
	Gm4013	0.672013	1		Cep350	-0.61527	1
	Rcc1l	0.671865	1		Atf5	-0.614378	1
	Galc	0.671145	1		Gbp7	-0.614128	1
	A930004J17Rik	0.671076	1		Igtp	-0.613912	1
	Scgb1c1	0.670403	1		Pglyrp1	-0.612837	1
	Pik3ip1	0.669953	1		Cxcl16	-0.611524	1
	Mipep	0.668938	1		Lgmn	-0.608985	1
	Msln	0.668724	1		Baiap2	-0.60839	1
	Tmbim1	0.66708	0.72837		Ezr	-0.608196	1
	Ost4	0.666922	1		Med13l	-0.608159	1
	Dzip3	0.666822	1		Iffo2	-0.608085	1
	Hspb8	0.666298	1		Sec14l1	-0.607151	1
	A330076H08Rik	0.665979	1		Mgat1	-0.606208	1
	Paqr4	0.665821	1		Samhd1	-0.605442	1
	Cul2	0.665008	1		Ubr2	-0.605292	1
	Ildr1	0.664589	1		Gak	-0.604055	1
	Amz2	0.663949	1		Lcorl	-0.60357	1
	Phgr1	0.663925	1		Mdn1	-0.603291	1
	Atp6ap1	0.663412	1		Ago2	-0.602439	1
	Ssbp2	0.662956	1		Lamc2	-0.601578	1
	Ermp1	0.662946	1		Gin1	-0.600265	1
	Cmc4	0.662468	1		Hyou1	-0.597777	1
	Abi1	0.662216	1		Rlf	-0.597234	1
	Slc66a2	0.661386	1		Fbxo34	-0.596356	1
	Cklf	0.661302	1		Fgd6	-0.594304	1
	Pygo1	0.661165	1		Shfl	-0.593998	1
	Pgrmc1	0.661062	1		Pnpla6	-0.593829	1
	Polr2b	0.660953	1		Homer1	-0.593508	1
	mt-Atp6	0.660874	0.107395		Fzd5	-0.592647	1
	Gadd45gip1	0.660363	1		Dusp16	-0.591997	1
	Ctxn1	0.66031	1		Mepce	-0.591024	1
	Hat1	0.660286	1		Nsd2	-0.590419	1
	Ap3s2	0.659562	1		Hs6st2	-0.590315	1
	Oga	0.659427	1		Rps11-ps1	-0.589586	1
	Zfp664	0.65856	1		Ttll7	-0.588207	1
	Isg20l2	0.658066	1		Crybg1	-0.588194	1
	Angptl8	0.657289	1		Pan3	-0.587997	1
	Adam10	0.657157	1		Chka	-0.587315	1
	Cdh3	0.65698	0.0915641		Tgfbr2	-0.58705	1
	Psen1	0.656673	1		Dvl1	-0.586357	1
	Plek2	0.656556	1		Emp3	-0.586313	1
	Uggt1	0.656322	1		Dmxl1	-0.586277	1
	Marchf6	0.655718	1		Scmh1	-0.585601	1
	Carnmt1	0.65561	1		Krr1	-0.585575	1
	Tmem29	0.655227	1		Synpo	-0.585025	1
	Ttc14	0.655217	1		Inf2	-0.582974	1
	Zfp609	0.654772	1		mt-Nd6	-0.582659	1
	Hs3st6	0.654249	1		Map3k14	-0.581737	1
	Sult1a1	0.654064	1		Sfswap	-0.581691	1
	Cdadc1	0.653234	1		Dot1l	-0.580804	1
	Mrpl2	0.653021	1		Tgfb1	-0.580407	1
	Lemd2	0.652973	1		Epn2	-0.579887	1
	Cox20	0.652968	1		Znrf1	-0.579586	1
	Zfyve16	0.65293	1		Pi4k2a	-0.57871	1
	Dvl3	0.652816	1		Xpnpep3	-0.578273	1
	Adgrl1	0.652473	1		Usp9x	-0.578036	1
	Cul9	0.65133	1		Prpf40b	-0.577865	1
	Atf5	0.650465	1		Tpm1	-0.577628	1
	Rab3gap2	0.649967	0.614012		Septin11	-0.576689	1
	Rpl27	0.649446	0.0711057		Setd5	-0.576668	1
	Ldlrap1	0.649411	1		Vps13c	-0.575107	1
	Gtf2h3	0.649297	1		2610037D02Rik	-0.574861	1
	Aptx	0.649206	1		1110051M20Rik	-0.57453	1
	Atg14	0.649139	1		Tead1	-0.574343	1
	Ehmt2	0.648625	1		Camk2d	-0.574268	1
	Zbtb32	0.648458	1		Dapp1	-0.573861	1
	Gosr1	0.648385	1		Crtc3	-0.57289	1
	Olfml2a	0.648242	0.000967706		Mprip	-0.572414	1
	Fubp3	0.648234	1		Sec24b	-0.570643	1
	Tpcn1	0.648018	1		Zfp738	-0.570586	1
	Fam167a	0.64792	1		Pik3ca	-0.569831	1
	Nfatc3	0.64788	1		Adss	-0.569227	1
	Ift88	0.647803	1		Trio	-0.566909	1
	Vps35l	0.647252	1		Tcp11l2	-0.566176	1
	Prkx	0.646998	1		Pias2	-0.566104	1
	Plxna1	0.646419	1		Fam13b	-0.566049	1
	Arhgef1	0.645473	1		Frmd8	-0.56592	1
	Nde1	0.644776	1		Afdn	-0.565805	1
	Rassf2	0.644603	1		Xpo6	-0.564931	1
	Hspb1	0.644357	1		Ppip5k2	-0.564905	1
	Plet1	0.644313	1		Nrip1	-0.563999	1
	Smim1	0.643885	1		Vrk3	-0.563042	1
	Inhbb	0.643843	1		Pdk4	-0.562527	1
	Mcc	0.643718	0.111232		Clmn	-0.562473	1
	Phip	0.643623	1		Zfp592	-0.562188	1
	Ccndbp1	0.643388	1		2810013P06Rik	-0.561991	1
	Ciao3	0.642783	1		Sgpl1	-0.561976	1
	Ccdc61	0.64252	1		Kctd3	-0.561945	1
	Gatad2a	0.642367	1		Arid2	-0.561848	1
	Dapp1	0.642084	1		N4bp2	-0.5616	1
	Arfgap3	0.641804	1		Lmna	-0.560607	1
	Pank2	0.641536	1		Mkln1	-0.559963	1
	Mrrf	0.640782	1		Cables2	-0.559546	1
	Tfg	0.640534	1		Rnf122	-0.559495	1
	Commd6	0.640416	1		Gpr180	-0.559264	1
	Tmcc1	0.640395	1		Ptpn9	-0.558824	1
	Atp11b	0.639736	1		Htt	-0.557649	1
	Hmgcs1	0.639542	1		Cep290	-0.556884	1
	Fbxo28	0.63924	1		Rcan1	-0.556697	1
	Ndufa12-ps	0.639026	1		Birc2	-0.555869	1
	Mapk12	0.639006	1		Macir	-0.555859	1
	Ndufa1	0.638868	1		Gm45221	-0.555273	1
	Elovl5	0.638258	1		Samd8	-0.554984	1
	Pkp3	0.637468	1		Fosb	-0.554595	1
	Lsm14a	0.637377	1		Utrn	-0.554444	1
	Gtf2h4	0.637351	1		Phkb	-0.553608	1
	Tef	0.63711	0.995742		Unc119b	-0.553386	1
	Gprasp1	0.63709	1		Rnf43	-0.553366	1
	Copb1	0.637089	1		Cldn3	-0.553016	1
	Klhl13	0.6369	1		Fbxo42	-0.552783	1
	Tex2	0.636698	1		Klc1	-0.552255	1
	Rad54l2	0.636655	1		Abl2	-0.551755	1
	Ylpm1	0.636264	1		Prpf4b	-0.551412	1
	Ndufv3	0.635869	1		Ikbkb	-0.551251	1
	Tns3	0.635747	1		B3galnt2	-0.550406	1
	Gm15222	0.635259	1		Ripk1	-0.550374	1
	Shmt2	0.633745	1		Tacc2	-0.550268	1
	Efna5	0.633217	1		Robo1	-0.549721	1
	Med16	0.632745	1		Nfkb1	-0.548885	1
	Phpt1	0.63196	1		Aebp2	-0.548867	1
	Cep78	0.631577	1		Map4	-0.548856	1
	Hsd17b7	0.631559	1		Gm44044	-0.548833	1
	Dtna	0.631446	1		Bmp4	-0.54838	1
	Palmd	0.630863	1		Bcl2l12	-0.547803	1
	Zfp738	0.630674	1		Slc2a1	-0.5477	1
	Mospd1	0.630597	1		Phf2	-0.547513	1
	Clcn3	0.630263	1		Plekhn1	-0.547468	1
	Tmem19	0.629944	1		Sesn2	-0.546573	1
	Kank2	0.629508	1		Paxbp1	-0.545793	1
	Pigk	0.629011	1		Oasl2	-0.545604	1
	Mettl7a1	0.62886	1		Nek6	-0.544934	1
	Mrps30	0.628478	1		Atp11b	-0.54397	1
	Mtfp1	0.628471	1		Gm48225	-0.543526	1
	Arl16	0.628168	0.666937		Dgkh	-0.543304	1
	Bcl2l13	0.628166	1		Anxa5	-0.542505	1
	Agk	0.627425	0.209049		Hivep2	-0.542204	1
	Lats1	0.627339	1		Madd	-0.542083	1
	Gm17066	0.626555	1		Zdhhc21	-0.540922	1
	Dlc1	0.626389	1		Med25	-0.540544	1
	Unc93b1	0.625677	1		Tut4	-0.538995	1
	Stx4a	0.625597	1		Gm6477	-0.538993	1
	Ptgr1	0.625502	1		Lcor	-0.538053	1
	Ndufb1	0.625501	1		Fmo3	-0.538011	1
	Gnl3l	0.624901	1		Plekhm2	-0.537879	1
	Rab23	0.624085	0.183195		F2rl1	-0.537717	1
	Zfp219	0.62377	1		Ncoa2	-0.537475	1
	Dync1i2	0.623742	1		Zfp869	-0.536851	1
	Upf3b	0.623735	1		Zbtb20	-0.536752	1
	Ap1b1	0.623272	1		Sirt3	-0.536395	1
	Kctd8	0.623114	1		Slc4a5	-0.534918	1
	1700066M21Rik	0.62279	1		Fam83b	-0.533779	1
	Pgpep1	0.622694	1		Swt1	-0.533526	1
	Parp2	0.622678	1		Acyp2	-0.533475	1
	Irs1	0.622152	1		Phlpp1	-0.533461	1
	Copg1	0.622014	1		H1f0	-0.533418	1
	Vcpip1	0.621297	1		9130008F23Rik	-0.533281	1
	0610030E20Rik	0.620772	1		Gm2a	-0.532505	1
	Lamtor3	0.620755	1		Ets1	-0.530567	1
	Med11	0.620636	0.0622929		Tor1aip2	-0.530409	1
	Eed	0.620449	1		Rin2	-0.529751	1
	Sema4f	0.620163	1		Wdsub1	-0.529535	1
	Sft2d2	0.62011	1		Arhgef10	-0.529425	1
	Plekha3	0.619215	1		Dolk	-0.528809	1
	Cpox	0.618361	1		Flywch2	-0.527025	1
	Rap2a	0.616651	1		Srrm2	-0.526955	1
	Soat1	0.61659	1		Larp4b	-0.526512	1
	Hmg20a	0.616095	1		Fus	-0.525815	1
	Sel1l3	0.615952	0.181031		Morc2a	-0.525126	1
	Far1	0.615824	1		Sema4c	-0.524877	1
	Cspp1	0.615252	1		2700062C07Rik	-0.524698	1
	Aldh3a2	0.615231	1		Arhgap21	-0.524435	1
	Gabpa	0.614153	1		Cenpc1	-0.524159	1
	Atn1	0.613902	1		Hexa	-0.524131	1
	Cox17	0.613901	1		Orai2	-0.524126	1
	Rit1	0.613581	1		Spred1	-0.524036	1
	Cox5b	0.613518	1		Kpna4	-0.523552	1
	Gm42888	0.612562	1		Nfkbiz	-0.523518	1
	Ndufs8	0.611645	1		Gm43011	-0.522642	1
	4833439L19Rik	0.61161	1		Rabgap1	-0.521561	1
	Myh7	0.611385	1		Ocel1	-0.521043	1
	6330403L08Rik	0.611226	0.535501		2700081O15Rik	-0.520396	1
	Tcea1	0.610906	1		Pold3	-0.520216	1
	Ddx18	0.610227	1		Tiam1	-0.52006	1
	Rapgefl1	0.610099	0.34796		Gm43775	-0.519681	1
	Aktip	0.609853	1		Dlgap4	-0.518816	1
	Cpsf2	0.608874	1		Poldip3	-0.518622	1
	Ppp2r1a	0.608452	1		Rel	-0.516781	1
	Utp11	0.608265	1		Trps1	-0.516763	1
	Nsmf	0.608215	0.375772		Parp10	-0.515102	1
	Grb7	0.607922	1		Lpgat1	-0.515068	1
	Cdc40	0.607916	1		Relb	-0.515039	1
	Timm10b	0.607788	1		Rrbp1	-0.514941	1
	Scrn3	0.60733	1		Mthfd2l	-0.514646	1
	Srsf4	0.606956	1		Zfp740	-0.514571	1
	Ogdh	0.606883	1		Rassf9	-0.514122	1
	Crnde	0.606686	1		Gm37524	-0.514099	1
	Nifk	0.606593	1		Zbtb21	-0.514048	1
	Dcun1d2	0.606518	1		Hook1	-0.513421	1
	Zfp217	0.606469	1		Cd59a	-0.512835	1
	Ttc23	0.606295	1		Slc22a23	-0.512334	1
	Taf2	0.60627	1		Slc39a9	-0.512273	1
	Bcap29	0.605515	1		Inpp5e	-0.512145	1
	Iars	0.605242	1		Bcar3	-0.512134	1
	Nars	0.604918	1		Marchf7	-0.510729	1
	Ephx1	0.604711	1		Nfxl1	-0.51021	1
	Pradc1	0.604635	1		D230025D16Rik	-0.509928	1
	Galnt11	0.604351	1		Atxn7l1	-0.50969	1
	H2-T22	0.603773	1		Med13	-0.509654	1
	Cdk5rap1	0.603613	1		Cyba	-0.509419	1
	Ube3a	0.603449	1		Uggt1	-0.508749	1
	Cog3	0.603023	0.392168		Pld1	-0.507583	1
	Ino80	0.602784	1		B4galt3	-0.507323	1
	Orc3	0.602626	1		Glrx	-0.506973	1
	Mlf2	0.601981	1		Kdm5a	-0.506636	1
	Rbm10	0.601618	1		Qtrt1	-0.506578	1
	Zfand2b	0.601604	1		Ccdc82	-0.506483	1
	Vamp5	0.601538	1		Zfp768	-0.506434	1
	Fcho2	0.601092	1		Mllt3	-0.50619	1
	Fntb	0.600316	1		Isca1	-0.505824	1
	Npw	0.600288	1		Fam193a	-0.505533	1
	Gcn1	0.600026	1		Sh3pxd2b	-0.505325	1
	Sgk1	0.59973	1		Larp4	-0.504852	1
	Cln3	0.598936	1		Acss1	-0.504839	1
	Eaf1	0.598825	1		Traf4	-0.504588	1
	Lmo7	0.598771	1		Bclaf3	-0.504172	1
	Eif3d	0.598594	1		Ttc19	-0.504147	1
	Brms1l	0.598489	1		Fgd4	-0.502987	1
	Dnm2	0.597655	1		Amer1	-0.502047	1
	Gm15666	0.597454	1		Sipa1l1	-0.50169	1
	Slc35e3	0.597355	1		Sting1	-0.501601	1
	Tmem43	0.597141	1		Bhlhb9	-0.501521	1
	Deaf1	0.597005	1		Zfp263	-0.501275	1
	Nbr1	0.596825	1		Ergic2	-0.500957	1
	Wdr37	0.596642	1		Zfand5	-0.500769	1
	E4f1	0.59653	1		Hnrnpdl	-0.500741	1
	Tti2	0.59652	1		Oxsr1	-0.500619	1
	Sos1	0.596062	1		Isg20	-0.500117	1
	Auh	0.59599	1		Pex6	-0.500058	1
	Tbc1d16	0.595913	1		Mphosph8	-0.499342	1
	Kctd6	0.595689	1		Cpne2	-0.499178	1
	C1d	0.595333	1		Casz1	-0.49876	1
	Ube2z	0.595243	1		Flna	-0.498562	1
	Cyb561	0.595048	1		Bst2	-0.49848	1
	Pigbos1	0.594772	1		Zc3h12a	-0.497501	1
	Nf2	0.594612	1		5330406M23Rik	-0.49743	1
	Tmem106b	0.594087	1		Dtx3	-0.496617	1
	Wdfy3	0.59408	1		Airn	-0.495577	1
	Ndufa9	0.594035	1		Tmem131l	-0.495441	1
	Mrs2	0.59403	1		Spag9	-0.495149	1
	Sfta2	0.593914	0.468875		Adgrf5	-0.495068	0.972841
	Cops9	0.59352	1		Lama5	-0.493333	1
	Dpm1	0.593054	1		Anapc15	-0.493269	1
	Stx19	0.59279	1		Tent4b	-0.492626	1
	Ipo8	0.59235	0.156477		Lpin1	-0.49226	1
	Mmgt2	0.592322	1		Ubr1	-0.492201	1
	Aen	0.59198	1		2610035D17Rik	-0.492123	1
	Ddx20	0.591791	1		Ablim1	-0.491601	1
	Vwa8	0.591604	1		Esyt1	-0.491424	1
	Mta1	0.591422	1		Tfe3	-0.491073	1
	Dhx57	0.591331	1		Ptk2	-0.491	1
	Sec31a	0.590919	1		Txlna	-0.490826	1
	Czib	0.590535	1		Soat1	-0.490808	1
	Cnksr3	0.590145	1		Nsd3	-0.490644	1
	Slco4c1	0.589944	1		Itgav	-0.490494	1
	Man1a	0.589644	1		Ralgps2	-0.489816	1
	Tmem9b	0.589364	1		P4ha1	-0.489393	1
	Caprin1	0.589012	1		Nr1d1	-0.488739	1
	Mcm9	0.588661	1		Zfp131	-0.488528	1
	Nfic	0.588596	1		Cyb561a3	-0.488043	1
	Atp13a4	0.588509	1		Epha2	-0.487964	1
	Itm2a	0.58817	1		Zdhhc1	-0.487605	1
	Keap1	0.588132	1		Chpf	-0.487115	1
	Cdip1	0.587856	1		Itpkb	-0.486666	1
	Rpl36al	0.587254	0.0538344		Svil	-0.486588	1
	Kremen1	0.586629	1		Acin1	-0.486297	1
	Smim12	0.586226	1		Hoxb2	-0.4851	1
	Mia	0.586207	1		Ppp6r3	-0.484559	1
	Nudt7	0.585913	1		Uhrf1bp1l	-0.484385	1
	Nr1h3	0.585882	1		B4galt4	-0.483912	1
	Plbd2	0.585628	1		Scaf8	-0.483093	1
	Ptgfrn	0.585381	1		Dtnb	-0.483046	1
	Ndrg1	0.585031	1		Frmd4b	-0.48112	0.0605661
	Cdk5rap3	0.584653	1		Dnaja4	-0.480816	1
	Tgif1	0.584617	1		Tra2b	-0.480794	1
	Cdc123	0.584246	1		Fxr2	-0.480608	1
	Dyrk1a	0.584097	1		Dcaf12	-0.480503	1
	Gm6169	0.582737	1		Fam216a	-0.480475	1
	Edem1	0.582652	1		Zfp410	-0.479605	1
	Timp3	0.582549	1		Celsr1	-0.479489	1
	Foxq1	0.582243	1		Gpat4	-0.479464	1
	Erich1	0.58199	1		Enpp1	-0.479452	1
	Rab35	0.581923	1		Cep170b	-0.478563	0.617916
	Eola1	0.581851	1		Dgcr8	-0.47851	1
	Rragd	0.581781	1		Usp34	-0.478309	1
	Fam221a	0.581724	1		Sipa1l3	-0.478201	1
	Tmem98	0.581648	1		Morc3	-0.477896	1
	Tdrd7	0.581547	1		Krt23	-0.477515	1
	Smpdl3a	0.581524	1		Errfi1	-0.476984	1
	Scarf1	0.581307	1		Rev3l	-0.476131	1
	Extl3	0.581273	1		Flad1	-0.476077	1
	Ric8b	0.580757	1		Ctsd	-0.476016	1
	Mrpl23-ps1	0.580548	1		Myo5a	-0.475618	1
	Hnrnpab	0.580295	1		2810006K23Rik	-0.475535	1
	Ccl25	0.580272	1		Scyl1	-0.475129	1
	Rab13	0.580237	1		Hsph1	-0.474994	0.528777
	Ndfip1	0.580129	1		Gm17018	-0.474898	1
	Usp37	0.579999	1		Cpsf7	-0.47468	1
	Fgfr3	0.579763	1		Ppt1	-0.474628	1
	Ppm1k	0.579465	1		Ralgapa1	-0.474482	1
	Arsb	0.579246	1		Vps50	-0.473257	1
	Pfkfb2	0.579196	1		Stk17b	-0.473099	1
	Smarcal1	0.578412	1		Got1	-0.472084	1
	Afg3l1	0.578326	1		Nectin3	-0.471509	1
	Txnip	0.578133	1		Rhbdl2	-0.471504	1
	Decr1	0.5775	1		Lyst	-0.471205	1
	Zfp672	0.577416	1		Flnb	-0.471069	1
	Wdcp	0.577338	1		4932438A13Rik	-0.47071	1
	Wipf1	0.576272	1		Crybg3	-0.470104	1
	Rab3c	0.57539	1		Dram1	-0.469911	1
	Tusc1	0.575184	1		Gpatch2	-0.469736	1
	Pigx	0.574928	1		Npat	-0.469484	1
	Ccdc71	0.57489	1		Ripor1	-0.469066	1
	Plekhb2	0.574888	1		Polg	-0.468889	1
	Zfp445	0.574679	1		Mlxip	-0.468686	1
	Stard13	0.574425	1		Irf1	-0.468485	1
	Sgsm2	0.574324	1		Mgat4a	-0.468383	1
	Skp1	0.573956	1		Pkd1	-0.468014	1
	Crip2	0.573861	1		Skil	-0.467038	1
	Dnmbp	0.573652	1		Eppk1	-0.465965	1
	Lysmd3	0.573318	1		Chd6	-0.465835	1
	Tns1	0.572952	1		Trim39	-0.465833	1
	Bcl11a	0.572811	0.000960906		Mtf2	-0.465813	1
	Hmgn2	0.572572	1		Slc25a38	-0.46509	1
	Pop7	0.57229	1		Smurf1	-0.465073	1
	Cpsf6	0.572177	1		St3gal5	-0.464671	1
	Col4a4	0.57214	1		Zfp646	-0.46462	1
	Tmtc3	0.572059	1		Tanc2	-0.464362	1
	U2af1	0.571613	1		Pi4kb	-0.463904	1
	Hdgf	0.571512	0.891896		Gpcpd1	-0.462865	1
	Fam222b	0.571294	1		Lif	-0.462809	1
	Hdhd3	0.571262	1		Epb41l1	-0.462069	1
	Slc25a13	0.570872	1		Crb3	-0.461495	1
	Anp32e	0.569992	1		Alkbh1	-0.461389	1
	Slc26a9	0.569717	1		Gm10033	-0.459923	1
	Brap	0.569586	1		Marveld3	-0.459855	1
	Serpine2	0.569545	1		Cars2	-0.459466	1
	Pdzd11	0.56892	1		Rnf213	-0.459364	1
	Atp6v0a4	0.568783	1		Rictor	-0.45917	1
	Mlec	0.568378	1		Bcorl1	-0.457483	1
	Atp1b1	0.568088	0.00601698		Larp1b	-0.457259	1
	Tpm3	0.567831	1		Hars	-0.456201	1
	As3mt	0.567644	1		Camsap1	-0.455938	1
	Lrrc47	0.567349	1		4930523C07Rik	-0.455607	1
	Ptpn13	0.567251	1		Tnrc6c	-0.455337	1
	Reep3	0.566703	1		Col4a5	-0.454733	1
	Ppp2r3a	0.56635	1		Ppp1r9b	-0.454599	1
	Aldh16a1	0.566346	1		Mia3	-0.454277	1
	Slc27a4	0.566287	1		Runx1	-0.454133	1
	Bloc1s6	0.566259	1		Nom1	-0.453806	1
	Mtmr1	0.566195	1		Rasef	-0.45317	1
	Mob1a	0.566043	1		Med15	-0.452926	1
	Lamc2	0.565944	1		Klf2	-0.452514	1
	Cse1l	0.565868	1		Denn2b	-0.452449	1
	Ethe1	0.565826	1		Ap1ar	-0.452046	1
	Tmem30b	0.565642	1		Zmym5	-0.451528	1
	Map1s	0.565478	1		Arhgef5	-0.451284	1
	Hectd3	0.565234	1		Stk35	-0.451269	1
	Phc3	0.565181	1		Mal	-0.451262	1
	Plscr3	0.564968	1		Specc1l	-0.451207	1
	Tatdn3	0.564945	1		Phf6	-0.450839	1
	Mcee	0.564892	1		Gls	-0.450823	1
	Dcun1d1	0.564775	1		Krt8	-0.450329	1
	Romo1	0.564139	1		Uvrag	-0.450165	1
	Wdfy1	0.563844	1		Prdm2	-0.450118	1
	Wipf2	0.563321	1		Col18a1	-0.449353	1
	Arhgef12	0.563169	1		2410002F23Rik	-0.449034	1
	Tagap1	0.562637	1		3010003L21Rik	-0.448252	1
	Trim33	0.562099	1		Hbp1	-0.448235	1
	Rapgef5	0.562061	1		Atp6ap2	-0.447942	1
	Ddit4	0.56163	1		Cnst	-0.447897	1
	Tcf12	0.561441	1		Marchf8	-0.447209	1
	Adat2	0.561434	1		Shroom3	-0.446748	1
	Rbm47	0.561208	1		Plekha6	-0.446547	1
	Usp50	0.561088	1		Aak1	-0.446515	1
	Pibf1	0.561079	1		Zbtb18	-0.446391	1
	Bcam	0.561052	1		1110059E24Rik	-0.445816	1
	Zfr	0.560918	1		H2-Eb1	-0.445256	0.00142438
	Cdk16	0.560693	1		Abca1	-0.445141	1
	Itgb5	0.560002	1		Trp53bp2	-0.444838	1
	Vmac	0.559925	1		Parp8	-0.444262	1
	Hmbox1	0.559912	1		Fchsd2	-0.444227	1
	Uros	0.559624	1		Tent5b	-0.443668	1
	Tpp1	0.559482	1		Tdrd3	-0.442595	1
	Ager	0.559401	1		Heatr5a	-0.442388	1
	Ptpn4	0.559314	1		F3	-0.442311	1
	Zbtb26	0.559116	1		Ddx42	-0.44212	1
	Ankrd33b	0.558802	1		Coa5	-0.441823	1
	Serinc5	0.558795	1		Rsrc1	-0.441763	1
	Ccnh	0.558428	1		Cse1l	-0.44106	1
	Ftx	0.558072	1		Klf7	-0.44071	1
	Ankmy2	0.558035	1		Arhgap17	-0.440658	1
	Gstk1	0.557131	1		Mir99ahg	-0.43961	1
	5031425E22Rik	0.557086	1		Efemp2	-0.439411	1
	Selenon	0.557006	1		Rab20	-0.438825	1
	Mab21l4	0.556913	1		Iqsec1	-0.438692	1
	Amacr	0.556834	1		Ier5	-0.438203	1
	Plekhg5	0.55641	1		Rnf216	-0.43793	1
	Elovl7	0.556219	1		Cog2	-0.437344	1
	Bsdc1	0.555972	1		Cipc	-0.436805	1
	Alg10b	0.555913	1		Azin1	-0.436433	1
	Med23	0.555799	1		Tcirg1	-0.435605	1
	Surf4	0.555612	1		Sprr1a	-0.4349	1
	Ncoa5	0.554987	1		Them6	-0.434766	1
	Zpr1	0.554783	1		Pcf11	-0.434673	1
	Akap10	0.55466	1		Mob3b	-0.433718	1
	Ptcd1	0.553754	1		Btg3	-0.43356	1
	Mettl16	0.55345	1		Tanc1	-0.433251	1
	Bop1	0.552819	1		Dcun1d3	-0.43309	1
	Pip5k1b	0.55271	1		Lnpep	-0.432613	0.424208
	Emp2	0.552662	1		Sun2	-0.431919	1
	Lrpprc	0.552641	1		Fam214a	-0.431709	1
	Pax9	0.552635	1		Ccdc84	-0.431519	1
	Gm42603	0.55254	1		Lncpint	-0.431196	1
	Sox2ot	0.552282	1		Edem1	-0.431049	1
	2200002D01Rik	0.551916	1		Foxp1	-0.431024	1
	Eif2d	0.55187	1		Cep83	-0.430764	1
	Nop14	0.551764	1		Phxr4	-0.430585	1
	Degs1	0.551746	1		Phf20l1	-0.430389	1
	Fdx1	0.551338	1		Notch2	-0.430248	1
	Herpud1	0.551013	1		Usp37	-0.429953	1
	Pgm3	0.550731	1		Stau1	-0.429594	1
	Gm38380	0.550602	1		Gdpd5	-0.429463	1
	Nacc1	0.550364	1		Whamm	-0.428935	1
	Wdr1	0.550073	1		Oaz2	-0.428131	1
	Efna3	0.549536	1		Tchh	-0.427665	1
	Gmfb	0.549105	1		Mfsd4a	-0.427282	1
	Firre	0.548891	1		Ro60	-0.426887	1
	Rabl3	0.548714	1		Eps8l1	-0.42685	1
	Fat1	0.548653	1		Man2b1	-0.426183	1
	Stip1	0.548272	1		Pprc1	-0.426176	1
	Snx9	0.548265	1		Sh3d19	-0.425973	1
	Sigmar1	0.547784	1		Nr2c2	-0.425566	1
	Ak1	0.547537	1		Rassf1	-0.425339	1
	Pknox1	0.547429	1		Fbf1	-0.425244	1
	Arpin	0.547038	1		Gm47586	-0.425199	1
	Tspyl1	0.546904	1		Kcnq1ot1	-0.424549	1
	Krt7	0.546774	1		Trabd	-0.424123	1
	Emc1	0.546584	1		Rabggta	-0.423284	1
	St3gal4	0.546234	1		Bmp1	-0.423077	1
	Serinc2	0.546115	1		Thoc2l	-0.422759	1
	Wdr53	0.545755	1		Psme4	-0.422504	1
	Hmgb2	0.545509	1		Ftx	-0.421725	1
	Cc2d1b	0.545278	1		Map7d1	-0.421624	1
	Nab1	0.544659	1		Nisch	-0.421077	1
	Cln6	0.54456	1		Ogfrl1	-0.420992	1
	Mier2	0.544342	1		Psen2	-0.420903	1
	Arrdc4	0.54426	1		Rhoc	-0.420859	1
	Coa5	0.544174	1		Wdr13	-0.420667	1
	Ext1	0.543855	0.111415		Cradd	-0.420408	1
	Urah	0.543778	1		Hnrnpll	-0.420322	1
	Snrpd2	0.543588	1		Lonp2	-0.420163	1
	Cmpk1	0.543319	1		Arl6	-0.420142	1
	Zfp51	0.543026	1		Kdm5b	-0.420068	1
	Phf7	0.542968	1		Cnpy3	-0.420046	1
	Acp1	0.542967	1		Ptpn18	-0.420031	1
	Ebpl	0.542962	1		Crebbp	-0.419614	1
	Sorbs3	0.542424	1		Tmco3	-0.418965	1
	Jdp2	0.542377	1		Smap2	-0.418959	1
	Sugp2	0.542293	1		Slc15a2	-0.418878	1
	Cstf1	0.541871	1		Slc4a2	-0.418409	1
	Ythdf1	0.541489	1		Syne4	-0.418069	1
	Strn4	0.541085	1		Extl3	-0.417836	1
	Limch1	0.54104	1		Mospd2	-0.417821	1
	Pard6g	0.540934	1		Cttnbp2nl	-0.417537	1
	Mpp5	0.540668	1		Cmip	-0.417441	1
	Ip6k1	0.540641	1		Zfp532	-0.417285	1
	Bcat2	0.540373	1		Zcchc14	-0.416935	1
	Pgm2	0.540269	1		Sft2d1	-0.416818	1
	Asah1	0.538957	1		Cd44	-0.416775	1
	Med30	0.538805	1		Bcdin3d	-0.416571	1
	Rnf13	0.538415	1		Ndel1	-0.415761	1
	Rbfa	0.537956	1		Ptges	-0.415177	1
	P2rx5	0.537954	1		Sos2	-0.414814	1
	Odr4	0.537895	1		Actl6a	-0.414337	0.0255101
	Dusp7	0.537723	1		Rsbn1	-0.414315	1
	Ppp2cb	0.537673	1		Pabpn1	-0.414188	1
	Traf7	0.537542	1		Stag2	-0.414017	1
	Mtmr3	0.537519	1		Nebl	-0.413522	0.311998
	Ephb6	0.536839	1		Zfp512b	-0.41337	1
	Wdr45b	0.53667	1		Fam120a	-0.413049	1
	Ccng1	0.536568	1		Mga	-0.412138	1
	Gm34455	0.536527	1		Adgrg6	-0.411924	1
	Mrpl41	0.536461	1		Fam53c	-0.411803	1
	Vps35	0.53638	1		Gfm2	-0.411783	1
	Ufl1	0.536239	1		Ankrd17	-0.409374	1
	Ikbip	0.536132	1		Kdm3b	-0.408824	1
	Zcchc14	0.535905	1		Creb1	-0.408701	1
	Zfp266	0.535648	1		Vmp1	-0.408522	1
	Tmem256	0.535248	1		Tcf4	-0.408509	0.704238
	Ppm1d	0.535226	1		Gm26802	-0.407202	1
	Mfap1a	0.535097	1		Jun	-0.407054	1
	H4c4	0.534915	1		Rap2a	-0.40656	1
	Ccdc91	0.534844	1		Tgm2	-0.406409	1
	Ptms	0.53471	1		Synj1	-0.406113	1
	Nek6	0.534627	1		Pim1	-0.405492	1
	Fto	0.534519	1		Defb1	-0.405401	1
	Cab39	0.534205	1		Rcbtb1	-0.40496	1
	Tns2	0.533953	1		Exoc6b	-0.404035	1
	Dnaja2	0.53384	1		C230096K16Rik	-0.403468	1
	Myorg	0.533785	1		Emsy	-0.403329	1
	Alkbh6	0.533157	1		Ddx50	-0.402881	1
	Mterf3	0.533122	1		Cyth1	-0.402658	1
	Rps6kb2	0.533119	1		Fosl1	-0.402316	1
	Pabpc1	0.532994	1		Tmem127	-0.401337	1
	Mmp11	0.532962	1		Arl5b	-0.40075	1
	Fam20b	0.532949	1		Cep43	-0.400119	1
	Msh3	0.532916	1		Orai1	-0.400107	1
	Myg1	0.532058	1		5031439G07Rik	-0.399624	1
	Chmp1b	0.531947	1		Plekha5	-0.399238	1
	Ube2j1	0.531684	1		B4galt5	-0.399201	1
	Yipf4	0.531588	1		Cdc42bpa	-0.398679	1
	Rmnd5b	0.531327	1		Uba5	-0.398576	1
	Magt1	0.531287	1		Kcnk1	-0.398506	1
	Uap1l1	0.531072	1		Trak2	-0.398373	1
	Cdkn1a	0.530278	1		Sptbn1	-0.398362	1
	Atg16l2	0.529809	1		Rabl2	-0.397746	1
	Ncoa6	0.529737	1		Pi4ka	-0.397722	1
	Banp	0.529717	1		Esyt2	-0.397688	1
	Niban1	0.52959	1		Anxa7	-0.397527	1
	Blmh	0.529553	1		Otud4	-0.39734	1
	Il4ra	0.529375	1		Cdc42se2	-0.397217	1
	Erlin1	0.528869	1		Abcb8	-0.396592	1
	Phlda3	0.528802	1		Scpep1	-0.396241	1
	Cdc73	0.52819	1		Tubgcp3	-0.395991	1
	Ankrd46	0.528106	1		Cx3cl1	-0.395116	1
	G3bp2	0.528075	1		Zfp598	-0.394316	1
	Sox9	0.527546	1		Cacul1	-0.394235	1
	Cep170b	0.527533	1		Cdk12	-0.39412	1
	Asns	0.527434	1		Gorasp2	-0.393702	1
	Ucp2	0.527391	1		Mapk1ip1l	-0.393388	1
	Zyg11b	0.52734	1		Ccdc66	-0.39328	1
	Card19	0.527208	1		Cc2d1a	-0.393199	1
	Rab11fip1	0.526948	1		Tubb4b	-0.392623	1
	Tprkb	0.526933	1		Ppox	-0.392383	1
	Dbp	0.526508	1		Tox3	-0.392367	1
	Prkar1a	0.526136	1		Arhgef2	-0.392113	1
	Ebag9	0.525481	1		Nat9	-0.392012	1
	Mal2	0.525451	1		Arih2	-0.391613	1
	Mkrn1	0.525385	1		Pck2	-0.391078	1
	Ncapd3	0.52538	1		Tmem68	-0.390678	1
	Bahd1	0.525049	1		Supt6	-0.390643	1
	Myo1c	0.524752	1		Haghl	-0.390372	1
	Echdc2	0.524682	1		Tecpr1	-0.390094	1
	Rhoa	0.524472	0.487273		Stmn1	-0.389618	0.156733
	Slc35a3	0.524428	1		Cd74	-0.389555	1
	Ppfibp2	0.524252	1		Bmp2k	-0.389274	1
	Churc1	0.524198	1		Srsf7	-0.389247	1
	Ica1	0.524194	1		Atad2	-0.389057	1
	Mef2a	0.524153	1		Ankrd11	-0.388752	1
	Arhgap32	0.523946	1		Echdc2	-0.388345	1
	Zfp503	0.523875	1		Dnajc13	-0.387862	1
	Tysnd1	0.523445	1		Slc25a27	-0.387752	1
	Abl2	0.523282	1		Rhno1	-0.387739	1
	1110038B12Rik	0.523169	1		H2-Q7	-0.387724	1
	Tapt1	0.523058	1		Itpr3	-0.387722	1
	Etfdh	0.522674	1		Kpna1	-0.387714	1
	Odc1	0.522387	1		Ubxn8	-0.387571	1
	Kank1	0.522379	1		Huwe1	-0.387525	1
	Pros1	0.522276	1		Ccdc85c	-0.387402	1
	Rarg	0.522194	1		Sash1	-0.387161	1
	Tor4a	0.52174	1		Ranbp2	-0.387016	1
	Tjp1	0.52162	1		Pibf1	-0.386847	1
	Synpo	0.52161	1		Tsix	-0.386831	1
	Slc11a2	0.521597	1		Cstf3	-0.386826	1
	Ecm1	0.521179	1		Ash1l	-0.386797	1
	Prkag2	0.521174	1		Myo9b	-0.386456	1
	Cebpb	0.521052	1		Med16	-0.386305	1
	Tnfrsf9	0.521039	1		Strn	-0.386176	1
	Ofd1	0.520745	1		Arl13b	-0.385892	1
	Tmem167b	0.520077	1		Fam133b	-0.385675	1
	Taf1c	0.520058	1		Enpp4	-0.385272	1
	Prmt5	0.519713	1		Ercc3	-0.384781	1
	Sem1	0.519671	0.567224		Acot7	-0.384756	1
	Senp3	0.519222	1		Hivep1	-0.383771	1
	Mtr	0.5187	1		Plb1	-0.383719	1
	Rnf138	0.518469	1		Nrd1	-0.383474	1
	Hs2st1	0.518468	1		Adamts1	-0.382989	1
	Cd302	0.518296	1		Cep162	-0.381808	1
	Sptlc2	0.518139	1		Tnrc6a	-0.381021	1
	Ythdf2	0.518047	1		Abr	-0.380816	1
	Mfsd5	0.517969	1		Lpcat2	-0.38076	1
	Zbtb42	0.51786	1		Oaf	-0.380347	1
	Hnmt	0.51777	1		Zfp608	-0.380284	1
	Lzic	0.517592	1		Xpo5	-0.379057	1
	Mri1	0.517295	1		Traf3	-0.377787	1
	Smarcc2	0.516802	1		Smc5	-0.377783	1
	Tle4	0.516728	1		Ocln	-0.377681	1
	Thrsp	0.516676	1		Gm49599	-0.376959	1
	Bmp5	0.516613	1		Anxa1	-0.376806	1
	Imp4	0.51645	1		Atf2	-0.376482	1
	Bmpr2	0.5164	1		Wnt7b	-0.376221	1
	Rpl36-ps12	0.516356	1		Rb1cc1	-0.376195	1
	Add3	0.516201	1		Nsd1	-0.376161	1
	Ints5	0.516043	1		Sulf1	-0.375681	1
	Kdm4a	0.515992	1		Gja1	-0.375648	1
	Acp2	0.51564	1		Sh3pxd2a	-0.375375	1
	Stx18	0.51539	1		Ints6l	-0.375242	1
	Tmem131	0.515333	1		Atxn7l3	-0.375208	1
	Lsm5	0.515213	1		AW549877	-0.374947	1
	Pten	0.51497	1		Sertad1	-0.374894	1
	C1qtnf12	0.514631	1		Sirt7	-0.374678	1
	Rps10	0.514435	1		Kat7	-0.37457	1
	Pink1	0.514229	1		Zfhx3	-0.373804	1
	Irf2	0.514113	1		Mtf1	-0.373379	1
	Alcam	0.513729	0.522781		Eif1a	-0.373371	1
	Ift81	0.513644	1		Git1	-0.373208	1
	S100a16	0.513573	1		Zup1	-0.372735	1
	Sp110	0.513408	1		Ap4m1	-0.372081	1
	Nkx2-1	0.512349	1		Calu	-0.371774	1
	C1galt1	0.51227	1		Fosl2	-0.371503	1
	Rxrb	0.511723	1		Phf11d	-0.371389	1
	Timm21	0.510879	1		Fam91a1	-0.371036	1
	Actr1a	0.51058	1		Vwa5a	-0.370959	1
	Snrnp40	0.510554	1		Sec24a	-0.370725	1
	Smim3	0.510084	1		Cdip1	-0.370586	0.248189
	Ccnd3	0.509438	1		Pitpnm2	-0.370341	1
	Pm20d1	0.509434	1		N4bp1	-0.370056	1
	Actr2	0.509409	1		Rab11fip1	-0.369735	1
	Sec23ip	0.509368	1		Smg6	-0.367636	1
	Pus1	0.509204	1		Ino80d	-0.366821	1
	Mrps35	0.508759	1		Tnks	-0.366305	1
	Uck1	0.508535	1		Dlg1	-0.366295	1
	Arhgdia	0.508487	1		Safb2	-0.365605	1
	Tgfa	0.507981	1		Vps45	-0.365343	1
	Cox6c	0.507929	0.00950344		Aldh1a7	-0.365251	1
	Aip	0.507578	1		Mafk	-0.364981	1
	Ssx2ip	0.50631	1		Fam53b	-0.364966	1
	Ufm1	0.506296	1		Mob3c	-0.364263	1
	Nipsnap3b	0.506158	1		Mef2d	-0.364123	1
	Cpsf7	0.50609	1		Trim44	-0.364104	0.0514881
	Taf5l	0.506002	1		Rabgap1l	-0.363846	1
	Plcb4	0.505817	1		Gm43788	-0.363563	1
	Pard6b	0.505662	1		Prpf39	-0.363453	1
	Tnip1	0.505593	1		Igf1r	-0.363361	1
	Qtrt2	0.505195	1		Slc29a3	-0.363351	1
	Hnrnpa2b1	0.504582	1		A930004J17Rik	-0.363344	1
	Cd276	0.504571	1		Adcy6	-0.362665	1
	Bax	0.504503	1		Eif2s3y	-0.362654	1
	Rpain	0.504349	1		Hmgcl	-0.362648	1
	F3	0.504164	1		Ddx58	-0.362635	1
	Amotl2	0.504052	1		Pmepa1	-0.36245	1
	Ddr1	0.50277	1		Rai1	-0.362418	1
	Shroom3	0.502526	1		Map2k4	-0.361615	1
	Necap1	0.50198	1		Picalm	-0.36126	1
	Rpe	0.501908	1		Krt18	-0.360874	1
	Gtpbp2	0.501643	1		Oga	-0.360786	1
	Bad	0.501595	1		Ivns1abp	-0.360588	1
	Mettl14	0.50152	1		Zfp277	-0.360462	0.74062
	Pot1a	0.501495	1		Cep85	-0.360442	1
	Il18bp	0.500957	1		Vps13a	-0.360262	1
	Scnn1b	0.500934	1		Kmt5b	-0.360241	1
	Csnk2b	0.500839	1		Kpna6	-0.360102	1
	Mtss1	0.500716	1		Edn1	-0.360096	1
	Frmd4b	0.500558	1		9930021J03Rik	-0.360091	1
	Tep1	0.500545	1		Golph3	-0.36007	1
	Slc23a1	0.500287	1		Muc1	-0.359554	1
	Vps39	0.499958	1		Wdr1	-0.359551	1
	Zadh2	0.499825	1		Tada3	-0.359512	1
	Ubb-ps	0.499475	1		Kctd10	-0.359491	1
	Ahi1	0.499032	1		Tpbg	-0.359432	1
	Rps6	0.498727	1		Ddi2	-0.359043	1
	Ahctf1	0.498462	1		Steap2	-0.358475	1
	Med24	0.498176	1		Eif2ak2	-0.358279	1
	Sde2	0.498002	1		Otud5	-0.358176	1
	Frmd6	0.49796	1		Diaph1	-0.357809	1
	Ntpcr	0.497707	1		Trim47	-0.357407	1
	Tlcd1	0.4977	1		Ifi30	-0.357326	0.659431
	Crlf1	0.497644	1		Gk	-0.357175	1
	Adrb2	0.497556	1		Cep295	-0.356618	1
	Uchl5	0.497524	1		Trim25	-0.35611	1
	Filip1	0.497284	1		Pi4k2b	-0.356013	1
	Ctnnbip1	0.497152	1		Sf3b3	-0.355975	1
	Tmem138	0.496336	1		Cxcl17	-0.355644	1
	Micu3	0.496291	1		Tbc1d2	-0.355114	1
	Rps6ka1	0.496208	1		Mgat3	-0.354149	1
	Dpysl2	0.496103	1		Cd14	-0.354079	1
	P3h2	0.496078	1		Cks1b	-0.354013	1
	Map3k12	0.496075	1		Hipk1	-0.353967	1
	Meaf6	0.495989	1		Rora	-0.35394	1
	Uchl3	0.495953	1		Anapc1	-0.353932	1
	Tsfm	0.495505	1		Gtf2a1	-0.353605	1
	Wnk1	0.495369	1		Fryl	-0.353539	0.229559
	Trim37	0.495126	1		Atp10d	-0.353523	1
	Slc35a4	0.49501	1		Srpk1	-0.353436	1
	Fam53a	0.494866	1		Nsmaf	-0.353264	1
	Tmem237	0.494839	1		Inpp1	-0.353239	1
	Ppp1r16a	0.494593	1		Hs6st1	-0.352747	1
	Med8	0.4945	1		Nr4a2	-0.352321	1
	Slc25a1	0.494435	1		H1f4	-0.35172	1
	Snrpa1	0.494383	1		Traf1	-0.351328	1
	Wdr6	0.494342	1		5031425E22Rik	-0.35067	1
	Steap2	0.494099	1		Gna12	-0.350665	1
	Zfp60	0.494015	1		Nmt2	-0.349565	1
	Sdc1	0.493566	1		Tap1	-0.348557	1
	Clcn5	0.493052	1		Ikbkg	-0.348081	1
	Ddit4l	0.493004	1		Tnks2	-0.34808	1
	Man2b1	0.492992	1		Ppp1r18	-0.347509	1
	Cbl	0.492964	1		Galnt11	-0.347289	1
	Foxn3	0.492855	1		Aida	-0.347028	1
	Lrrk1	0.492678	1		Ccdc88a	-0.346664	1
	Zfand3	0.492408	1		Chl1	-0.34655	1
	Srprb	0.492102	1		Tor1b	-0.346539	1
	AI661453	0.491968	1		Fbxl12	-0.34639	1
	Lig4	0.49184	1		Dtx4	-0.346291	1
	AU022252	0.491792	1		Sp140	-0.346166	1
	Skil	0.491694	1		Tcea3	-0.345798	1
	Atp13a3	0.491543	1		Zfp862-ps	-0.345356	1
	Rbm17	0.491462	1		Kptn	-0.345259	1
	Atp5mpl	0.491446	1		Ttc39b	-0.34443	1
	Polr2l	0.49141	1		Firre	-0.344293	1
	Fam117a	0.491283	1		Wdr36	-0.344093	1
	Prodh	0.491181	1		Gcnt2	-0.34399	1
	Atp5md	0.491007	1		Arl4a	-0.343971	1
	Arhgef18	0.490941	1		Prpf38b	-0.343952	1
	Frk	0.490851	1		Ldlr	-0.343614	1
	Brpf3	0.490768	1		Pwwp2a	-0.343474	1
	Pnkd	0.490747	1		Lrfn4	-0.343271	1
	Adgrg1	0.490281	1		Kdm5c	-0.342964	1
	Rab14	0.490147	1		Pvr	-0.341674	1
	Tomm7	0.490098	1		Setd2	-0.341529	0.238663
	Rpl26	0.490071	1		Ggnbp2	-0.341012	1
	Smim26	0.48958	1		Fem1b	-0.340859	1
	Cibar1	0.48955	1		Asxl1	-0.340823	1
	Kcmf1	0.489488	1		Plekha7	-0.340619	1
	Canx	0.489442	1		Cltc	-0.340612	0.0019216
	Dcbld2	0.488946	1		Tmem260	-0.340509	1
	Mrps23	0.488332	1		Atp13a3	-0.339962	1
	Dhx9	0.488228	1		Prnp	-0.33996	1
	Ddx27	0.488159	1		Sufu	-0.339743	1
	Eif4enif1	0.487538	1		Abl1	-0.339489	1
	Plekhf2	0.487514	1		Tgoln1	-0.338981	1
	Slc16a11	0.487388	1		Syvn1	-0.338914	1
	Il7	0.487383	1		Msl2	-0.338902	1
	Emc6	0.487278	1		Niban2	-0.338889	1
	Rap1gap	0.487139	1		Yipf6	-0.338571	1
	Pard3	0.486738	1		Jpt1	-0.338306	1
	Pdlim1	0.486458	1		Fbxw5	-0.338226	1
	Scap	0.48645	1		Resf1	-0.338085	0.0134124
	Rab3gap1	0.486368	1		H2-DMa	-0.338071	1
	Magi1	0.486329	0.253592		Eif4enif1	-0.338047	1
	Nol9	0.486148	1		Fbrsl1	-0.337178	1
	Zfp113	0.486067	1		Cdc42bpb	-0.337144	1
	Nrm	0.486028	0.232401		Dnajb9	-0.336229	1
	Gtf2a2	0.485925	1		Ubr5	-0.335774	1
	St6galnac2	0.48589	1		Atf7ip	-0.335136	1
	Ddx39a	0.485638	1		Insig1	-0.335016	1
	Atp5k	0.485561	1		Junb	-0.33474	1
	Efl1	0.485374	1		Dop1a	-0.334324	1
	Cdc42bpb	0.485336	1		Zswim8	-0.332724	1
	Ssrp1	0.484903	1		Rtp4	-0.332687	1
	Chd4	0.484764	1		Tnrc6b	-0.332337	1
	Dnajc11	0.484703	1		Wdcp	-0.331931	1
	Dync1h1	0.484642	1		Rasa2	-0.331609	1
	Fzd6	0.484579	1		Nos1ap	-0.331339	1
	Atxn1	0.484556	1		Akr1b10	-0.331312	1
	Itpk1	0.484548	1		Sppl2b	-0.331189	1
	Rpl19-ps11	0.484083	0.0143799		Trpm4	-0.330914	1
	Rpl38-ps2	0.484044	1		Trmt2a	-0.330523	1
	Sumf1	0.484012	1		Trib1	-0.330445	1
	Cpne3	0.483972	1		Ralgds	-0.33033	1
	Pitpna	0.483914	1		Ivd	-0.330153	1
	Nek1	0.483845	1		Mbnl1	-0.330128	1
	Ctsa	0.483655	1		Dip2c	-0.329866	1
	Sgce	0.483596	1		Gpr107	-0.329778	1
	Pcolce	0.483437	1		Sntb2	-0.328929	1
	Tars2	0.483338	1		Gna13	-0.328912	1
	Rpl23a	0.483163	1		Phlda1	-0.328885	1
	Pam16	0.483036	1		Zmiz1	-0.328698	1
	Eef1e1	0.482817	1		Xpo1	-0.328467	1
	Kdelr1	0.482407	1		Zfp579	-0.328091	1
	Saysd1	0.482382	1		Bcl2	-0.327932	1
	Stk11ip	0.482375	1		Castor2	-0.327377	1
	Ubxn2a	0.482345	1		Arfgef2	-0.327138	1
	Tmem183a	0.482266	1		Zmat3	-0.326572	1
	Kif16b	0.482128	1		Tent4a	-0.326429	1
	Tifa	0.482079	1		Msh3	-0.32632	1
	Frat1	0.481844	1		Zc3hc1	-0.32626	1
	Spry2	0.481804	1		Znfx1	-0.326188	1
	Arfgef3	0.481779	1		Cadm4	-0.32604	1
	Hes1	0.481747	1		Cldn7	-0.325471	1
	Ubr3	0.481683	1		Hilpda	-0.325194	1
	Nav2	0.481559	1		Setbp1	-0.325025	1
	Dhrs1	0.481032	1		Efna1	-0.324881	0.325846
	Srpk1	0.480974	1		Bcl2l11	-0.324564	1
	Crcp	0.480748	1		Baz2b	-0.324524	1
	Uspl1	0.48055	1		Pop4	-0.324332	1
	Elob	0.480529	1		Rnf145	-0.323805	1
	Ruvbl2	0.480451	1		Klhl24	-0.323207	1
	Dop1b	0.480189	1		Plch2	-0.322876	0.0267869
	St3gal1	0.480157	1		Aqr	-0.322343	1
	Zxdc	0.48007	1		Ppp2r3d	-0.321662	1
	Zfc3h1	0.479933	1		Mcm3ap	-0.321563	1
	Atg5	0.479604	1		Zc3h4	-0.321382	1
	Celsr2	0.479264	1		Erf	-0.321087	1
	A930005H10Rik	0.479156	1		Cabin1	-0.321085	1
	Sprtn	0.479133	1		Mipol1	-0.321017	1
	Tbl3	0.478972	1		Tnip1	-0.320724	1
	Nhlrc3	0.478619	1		Relch	-0.320701	0.0339963
	Vrk2	0.478334	1		Abcc3	-0.32022	1
	2810006K23Rik	0.47827	1		Kat6b	-0.319585	1
	Sfxn3	0.478132	1		Txlng	-0.319076	1
	Mthfs	0.478003	1		Serpine1	-0.319066	1
	Clstn1	0.477667	1		Cks2	-0.318976	1
	Pin4	0.477543	1		Akap13	-0.318594	1
	Ndufaf6	0.477069	1		Vasp	-0.318122	0.271829
	Pfdn6	0.477013	1		Tlcd1	-0.318095	1
	Cmtm6	0.476879	1		Ctsz	-0.31794	0.0187746
	Selenbp1	0.476648	1		Lpar6	-0.317328	1
	Wiz	0.476584	1		Vezt	-0.317206	1
	Coa6	0.476444	1		Lgals3bp	-0.317114	1
	Eya2	0.476287	1		Akap9	-0.316937	1
	Mapk9	0.476149	1		Mfsd11	-0.31654	1
	Atp7a	0.475971	1		Yes1	-0.316228	1
	2610507B11Rik	0.47583	1		Sdccag8	-0.315734	1
	Gkap1	0.47569	1		Zhx1	-0.315472	1
	Timm50	0.474846	1		Dicer1	-0.314375	0.0981469
	Resf1	0.47483	1		Heca	-0.314355	0.0215915
	Slc35a2	0.474787	1		Tsr1	-0.314109	1
	Dgkz	0.474708	1		Cbx4	-0.313919	1
	Aff1	0.474584	1		Irf7	-0.313566	1
	Ece1	0.474541	1		Ulk2	-0.313498	1
	Cdc25b	0.474519	1		Eva1c	-0.31301	1
	Chmp3	0.474512	1		Trim11	-0.312648	1
	Mtmr4	0.474404	1		Mpp7	-0.31252	1
	Ccdc32	0.474402	1		Tdrd7	-0.312495	1
	Ern1	0.474031	1		Tmem259	-0.312389	1
	Ap2s1	0.473942	1		mt-Co2	-0.312303	0.285517
	Tnk2	0.473608	1		Cyp2j9	-0.31203	1
	Lcor	0.473168	1		Dym	-0.311351	1
	Sypl	0.473083	1		Tc2n	-0.31125	1
	H13	0.472906	1		Acbd3	-0.310961	1
	Ly6g6d	0.472742	1		Ddit3	-0.31086	1
	Tmem216	0.472718	1		Chuk	-0.31022	1
	Ift80	0.472707	1		Gm16286	-0.310218	0.0176398
	Naa60	0.472668	1		Setd6	-0.310029	1
	Samd10	0.472425	1		Cbx5	-0.309712	0.160242
	Six4	0.472203	1		Casp12	-0.30964	1
	Osgin2	0.472199	1		Rnf169	-0.309463	1
	Ankib1	0.471915	1		Cep164	-0.309392	0.0125629
	Odf2l	0.471652	1		Cdkn2d	-0.309373	1
	Mycl	0.471336	1		St3gal1	-0.308816	1
	Gpr137b-ps	0.471264	1		Mapk8	-0.308767	1
	Chmp4c	0.471255	1		Slc6a9	-0.308342	1
	Rb1cc1	0.471075	1		Birc6	-0.308027	1
	Nhp2	0.470945	1		Ctsa	-0.308026	1
	Csde1	0.470845	1		Kifc3	-0.307847	1
	Zdhhc3	0.470782	1		6820431F20Rik	-0.307537	1
	Ahr	0.470695	1		Efr3a	-0.307518	1
	Nprl3	0.470396	1		Ptch1	-0.307479	0.0737451
	Coq8b	0.470348	1		Trp53inp1	-0.307281	1
	Gusb	0.470149	1		Myh9	-0.307241	1
	Gna12	0.470136	1		Ifitm1	-0.307231	1
	Stam	0.469778	1		Rpa1	-0.306995	1
	Cct6a	0.469598	1		Riok3	-0.306959	1
	Polr3e	0.469573	1		Abhd13	-0.306951	1
	Akt1s1	0.46955	1		Smarca4	-0.306367	1
	Srf	0.469539	1		Brd9	-0.306248	1
	Snap29	0.469344	1		5530601H04Rik	-0.306078	1
	Gm10638	0.469333	1		Spopl	-0.305634	1
	Ppm1b	0.469263	1		Vgll4	-0.305307	1
	Cyp2f2	0.469066	1		Plekhm1	-0.305107	1
	Ccm2	0.469043	1		Pip5k1a	-0.305063	1
	Grpel1	0.468876	1		Cdkl2	-0.304982	1
	Jmy	0.468573	1		Inpp5f	-0.304966	1
	Hipk2	0.468531	1		Rhbdf2	-0.304882	1
	Mocs3	0.468444	1		Pex3	-0.304581	1
	2700049A03Rik	0.468435	1		Ppp1r15a	-0.304504	1
	Acaa1a	0.468145	1		Ddx55	-0.304456	1
	Abhd17b	0.468056	1		Rnf111	-0.304222	1
	Arhgap5	0.467972	1		Ndufaf6	-0.304111	1
	S1pr2	0.467752	1		Htatsf1	-0.303793	1
	Gak	0.46775	1		9430038I01Rik	-0.30378	1
	Rapgef1	0.467602	1		Rasal2	-0.30373	1
	Setd1a	0.467493	1		Golgb1	-0.303483	1
	Eps8l2	0.467219	1		Uhrf2	-0.303144	1
	Qsox2	0.46717	1		Itgb5	-0.302965	1
	Twf1	0.467152	1		Washc2	-0.302671	1
	Gab1	0.467132	1		Il4ra	-0.302503	1
	Tmco1	0.467088	1		Qk	-0.302353	0.00350182
	C2cd5	0.466194	1		Pof1b	-0.301757	1
	Syt7	0.465892	1		Fcho2	-0.301566	1
	Hilpda	0.465619	1		Nr6a1	-0.301079	1
	Gtf3c5	0.465513	1		Gpr137b-ps	-0.30103	1
	Ptgs1	0.465429	1		Clk2	-0.301019	1
	Crk	0.465426	1		Ep300	-0.300869	1
	R3hcc1l	0.46542	1		Casp8ap2	-0.300844	1
	Tcirg1	0.465364	1		Ap5m1	-0.300695	1
	Med6	0.46522	1		Adnp	-0.300514	1
	Cltb	0.465049	1		Kansl3	-0.300309	1
	Tmem50b	0.464916	1		Mex3c	-0.300071	1
	Ppp1cc	0.464729	1		Pla2g12a	-0.299983	1
	Cldn18	0.464248	1		Wipf1	-0.299955	1
	Notch2	0.46413	1		Dync1h1	-0.299669	1
	Rps27	0.46406	1		Dst	-0.299629	1
	Vars	0.463797	1		Ahr	-0.299598	1
	Arglu1	0.463725	1		Lrrc26	-0.299491	1
	Prr15l	0.463697	1		Luc7l2	-0.299454	1
	Gramd2	0.463682	1		Anpep	-0.299146	1
	Lars	0.463642	1		Cmtm6	-0.298887	1
	Pigyl	0.463497	1		Mau2	-0.298801	1
	Psmd2	0.463492	1		Rfx5	-0.298357	1
	Gatc	0.463488	1		Elp5	-0.297691	1
	Supt7l	0.463487	1		Rreb1	-0.2975	1
	Rgma	0.463202	1		Shb	-0.297419	1
	Insr	0.463168	1		Usp4	-0.297264	1
	Irf7	0.463066	1		Zmym3	-0.296787	1
	Pigm	0.463027	1		Cdk13	-0.295982	1
	Rras	0.462494	1		Hsf1	-0.295803	1
	Xrcc5	0.462391	1		Herc2	-0.29561	1
	Cd81	0.46222	1		Atrnl1	-0.295599	1
	Tmed1	0.462159	1		Rdh10	-0.29546	1
	Stard3nl	0.461993	1		Trpm6	-0.295227	1
	Acss2	0.461736	1		Kdm2a	-0.295227	1
	Pdcd4	0.461675	1		Cfl2	-0.294688	1
	Capza1	0.461599	1		Poglut1	-0.294509	1
	Pon1	0.461599	1		Gt(ROSA)26Sor	-0.294472	1
	Slc4a1ap	0.461297	1		Ttc14	-0.293915	0.169832
	Caap1	0.461294	1		Glis2	-0.29372	1
	Snrpc	0.46079	1		Dync2li1	-0.293429	1
	Arhgap35	0.460786	1		Arl5a	-0.293413	1
	Hsf2	0.460633	1		Cgrrf1	-0.293246	1
	Zfp24	0.460584	1		Mrtfb	-0.293175	1
	Hspa14	0.460495	1		Senp2	-0.29292	1
	Tnfsf15	0.460336	1		Ift88	-0.292401	1
	Supt3	0.460246	1		Upp2	-0.291945	1
	Hspbp1	0.460095	1		Ddx17	-0.291672	0.0371488
	Shtn1	0.459914	1		Ssh1	-0.291536	1
	Pigf	0.459867	1		Nfx1	-0.291506	1
	Gm43230	0.459742	1		Ube2d-ps	-0.291371	1
	Polr1has	0.459575	1		Mroh1	-0.291236	1
	Epha2	0.45952	1		Ate1	-0.290308	0.0991143
	Serpina10	0.45949	1		Fam43a	-0.290044	1
	Ubxn2b	0.459159	1		Top1	-0.290003	1
	Atp6v1a	0.459083	1		Ephb4	-0.289941	1
	Pigh	0.458968	1		Akt3	-0.289836	1
	Txndc5	0.458927	1		Mcts2	-0.289725	1
	Nomo1	0.458764	1		Rprd1a	-0.289646	1
	AI597479	0.458722	1		Amdhd2	-0.289472	1
	Fbxo11	0.458709	1		Atg4b	-0.289278	1
	Fnta	0.458134	1		Slf1	-0.289163	1
	Ttc7	0.458133	1		Trrap	-0.289098	1
	Rps28	0.458035	1		Fam122a	-0.289088	1
	Gmcl1	0.45793	1		Rad50	-0.288968	1
	Sertad4	0.457859	1		Apbb2	-0.288596	1
	Smc3	0.457851	1		Crem	-0.288406	1
	Slc45a4	0.457805	1		Prpf6	-0.288231	1
	Gjb1	0.457523	1		Ubp1	-0.288106	1
	Matr3	0.456874	1		Fbrs	-0.287823	1
	Fbxw9	0.456868	1		Srsf10	-0.287417	0.181606
	Eif3a	0.456509	1		Stam2	-0.286687	1
	Pts	0.456459	1		Rsrc2	-0.286578	1
	3110009E18Rik	0.456271	1		Itpripl2	-0.286576	1
	Ssr3	0.455968	1		Brd8	-0.286497	0.0170852
	Socs7	0.455669	1		Rrn3	-0.28645	1
	Polr2c	0.455649	1		Pogz	-0.286141	1
	Pltp	0.455326	1		H2-T10	-0.286086	1
	Dag1	0.455277	1		Znhit1	-0.286042	1
	Snrpn	0.455245	1		Pcgf5	-0.285909	1
	Plekhj1	0.454931	1		Ascc2	-0.285648	1
	Pigp	0.454845	1		Utp15	-0.285134	1
	Trmt1	0.454824	1		Ciz1	-0.28492	1
	Dipk2a	0.454801	1		Tcf25	-0.28393	1
	Aggf1	0.454559	1		Siah1a	-0.283817	1
	Nr3c2	0.454317	1		Tor1aip1	-0.283053	1
	Usp43	0.454249	1		Cnot10	-0.283045	1
	Gm42722	0.454089	1		Pign	-0.282991	1
	Nipa1	0.453981	1		Scn1b	-0.282913	1
	Tmem219	0.453958	1		Exoc1	-0.2829	1
	Plcb3	0.453727	1		Mbp	-0.281843	1
	2610002M06Rik	0.453621	1		Zfp655	-0.28177	1
	Phxr4	0.4534	1		Slc41a1	-0.281761	1
	Srek1	0.453356	1		Gm37084	-0.281576	1
	Amdhd2	0.453122	1		Lynx1	-0.281565	1
	Csnk1d	0.45309	1		Ctbp2	-0.281036	1
	Mrpl37	0.452946	1		Dhx36	-0.280854	0.237244
	Zfp442	0.452667	1		Bptf	-0.280757	1
	Arl8b	0.452651	1		Ncaph2	-0.280489	1
	Utp18	0.452587	1		Tmem35b	-0.279975	1
	Ralgps1	0.452522	1		Midn	-0.279662	1
	Mbd6	0.452275	1		Pcgf2	-0.279383	1
	Mcat	0.452243	1		Gda	-0.279304	1
	Ccnk	0.452174	1		Tsen54	-0.279226	1
	Smo	0.452169	1		Sccpdh	-0.277956	1
	Tmem37	0.451697	1		Smarcd2	-0.277911	1
	Ahnak2	0.451532	1		Ube2g2	-0.277769	1
	Bckdha	0.451261	1		Nceh1	-0.277718	1
	Snip1	0.450953	1		Mxd1	-0.277329	1
	1110065P20Rik	0.450406	1		Coq10a	-0.277248	1
	Crtap	0.450327	1		Dll1	-0.277233	1
	Spred1	0.449962	1		Lrp10	-0.277013	0.116742
	Ctps	0.449738	1		Cdk11b	-0.276947	1
	Pgap2	0.449732	1		Socs7	-0.276703	1
	Dr1	0.449721	1		Scfd1	-0.276641	1
	Rbsn	0.449653	1		Evi5	-0.275908	1
	Atp11a	0.449616	1		Cggbp1	-0.275641	1
	Trak1	0.449294	1		Prr14	-0.275633	1
	Trnt1	0.449143	1		Eif5	-0.275575	1
	Cd2bp2	0.449136	1		Arid4b	-0.275345	1
	Cops7a	0.449031	1		Bag2	-0.275176	1
	B230208H11Rik	0.449021	1		Crlf1	-0.275087	1
	Metap1d	0.448948	1		Btbd10	-0.274994	1
	Exd2	0.448819	1		Nf1	-0.274956	1
	Akap13	0.44868	1		Ess2	-0.274946	1
	Gpatch11	0.448544	1		Mrs2	-0.274871	1
	Lsm7	0.448395	1		H2ax	-0.274824	1
	Il17ra	0.448089	1		Cdc42ep4	-0.274804	1
	Pmpcb	0.447839	1		Arhgap23	-0.274739	1
	Trim3	0.447764	1		Ipmk	-0.274389	1
	Cdyl	0.447587	1		Litaf	-0.274317	1
	Iqcb1	0.447474	1		Capn2	-0.274128	1
	Pak2	0.447011	1		Tra2a	-0.273924	1
	Zbtb4	0.447007	1		Plcg1	-0.273469	1
	Zcchc2	0.446751	1		Vps37a	-0.272914	1
	Nceh1	0.446686	1		Ncln	-0.272498	1
	Dap3	0.44654	1		AU040320	-0.272026	1
	Stag2	0.44643	1		Dock9	-0.271772	0.401106
	Scyl2	0.446409	1		Plekhg3	-0.271498	1
	Lsm6	0.446019	1		Gm38042	-0.27045	1
	Efcab14	0.445972	1		Usp48	-0.270381	1
	Abcb10	0.445831	1		Zbtb8a	-0.2703	1
	Tgs1	0.445763	1		Mdm2	-0.269617	1
	Foxj2	0.445645	1		Sertad2	-0.269579	0.854084
	Patz1	0.445532	1		Crim1	-0.26941	1
	Nacc2	0.445384	1		Ric1	-0.269285	1
	Zfp704	0.445308	1		Wars	-0.269036	1
	Alkal1	0.445275	1		Usp10	-0.269018	0.215961
	Cox7c	0.445232	1		Nup93	-0.268989	1
	Kdm7a	0.444956	1		Atp13a2	-0.268898	1
	Ccdc149	0.44439	1		Stk38l	-0.268879	1
	Spata5	0.444221	1		Piga	-0.268371	0.864627
	Crat	0.44413	1		Rps6kb2	-0.268264	1
	Zmpste24	0.444107	1		Arrdc1	-0.267826	0.250957
	Mgst1	0.443939	1		Xrcc4	-0.267001	1
	Map3k5	0.4439	1		Hipk2	-0.266815	1
	Fam76a	0.4437	1		Zfp516	-0.26679	1
	Plp2	0.443626	1		Wwp2	-0.266717	1
	Snrnp25	0.443578	1		Ap1g1	-0.266573	1
	Hs3st1	0.443547	1		Galnt3	-0.266118	1
	Hscb	0.443498	1		Odc1	-0.266081	1
	Msto1	0.44349	1		Sik2	-0.265999	1
	Ggcx	0.443415	1		Phf21a	-0.265954	1
	Ppp2r5b	0.443386	1		Smox	-0.265361	1
	Mgat2	0.443351	1		Iqgap1	-0.265156	1
	Sbf2	0.443176	1		Cnot2	-0.265001	1
	Uqcr10	0.443174	1		Tmem161b	-0.26499	1
	Plxna4	0.44317	1		Usp33	-0.264708	1
	Cox7b	0.443136	1		Pbx1	-0.264337	1
	Nrd1	0.443067	1		Uap1l1	-0.264024	1
	Trub2	0.442937	1		Ripk4	-0.26383	0.212239
	Prdm15	0.44283	1		Prpf18	-0.263736	1
	Zfas1	0.442653	1		Zc3h12c	-0.263722	1
	Spen	0.442585	1		Zfp318	-0.26367	1
	Fbxo45	0.442467	1		Ppp2r2d	-0.263329	1
	Ero1a	0.44246	1		Niban1	-0.263251	1
	Ncbp1	0.442252	1		Adpgk	-0.262867	1
	Rmnd1	0.44205	1		Pitpnm3	-0.262837	1
	Purb	0.442004	1		Fgfr3	-0.262779	0.621661
	Paics	0.441969	1		Upf3b	-0.262602	0.0886485
	Cbx6	0.441926	1		Coq10b	-0.2625	1
	Bet1	0.441908	1		Dusp6	-0.262382	1
	Clip4	0.441608	1		Nup50	-0.262348	1
	Abce1	0.441568	1		Thrb	-0.261993	1
	Tmbim6	0.441455	0.0122984		Arhgap35	-0.261927	0.846102
	Coq10a	0.441377	1		Ppt2	-0.261787	1
	Rab29	0.441277	1		Capsl	-0.26138	1
	Mapk1ip1	0.441277	1		Cert1	-0.260322	0.871963
	Nab2	0.441116	1		Orc3	-0.259918	1
	Gbf1	0.441078	1		Slc9a3r2	-0.259713	1
	Top1	0.440719	1		Hdac7	-0.259283	1
	Stx6	0.440623	1		Tmem243	-0.259202	1
	Mia3	0.440491	1		Eif4g1	-0.259171	1
	Map2k7	0.440476	1		Elk4	-0.259168	1
	Smc1a	0.440421	1		Bach2	-0.258644	1
	Sdhaf1	0.440334	1		Ing5	-0.258299	1
	Map3k13	0.440264	1		Rmc1	-0.257649	1
	Hyal1	0.440251	1		Fam3c	-0.257631	0.734962
	App	0.439805	1		Cst3	-0.257219	8.30623e-13
	Ykt6	0.439739	1		Hip1r	-0.257102	1
	Gpd1l	0.439527	1		2200002D01Rik	-0.256642	1
	Ccnd1	0.439343	1		Per1	-0.25662	1
	Eif4e3	0.439256	1		Hmbs	-0.256599	1
	Setx	0.438896	1		Rb1	-0.256598	1
	Cmc1	0.438567	1		Zfp945	-0.256524	1
	Zfp110	0.43837	1		Fam76a	-0.256401	1
	Gss	0.438355	1		Copa	-0.256338	0.0959654
	Smchd1	0.438207	1		Wdr26	-0.25631	1
	Adam15	0.438155	1		Bod1l	-0.255919	1
	Eif1a	0.437808	1		Lrp4	-0.255456	1
	Txnrd2	0.437342	1		Fbln5	-0.255436	1
	S100a13	0.437043	1		Gm37219	-0.255329	1
	Arhgap23	0.436807	1		Myh14	-0.255139	1
	Fam98c	0.436309	1		Pcm1	-0.254951	0.383949
	Bckdk	0.436167	1		Vps37b	-0.254942	1
	Fam174c	0.436088	1		Samd4	-0.254853	1
	Ccdc112	0.436079	1		Rab5b	-0.25462	1
	Ide	0.435986	1		Prkag2	-0.254422	1
	Mrps18a	0.435858	1		Chd1	-0.254268	1
	Coro1c	0.435764	1		Ano6	-0.254237	1
	Lrrcc1	0.4357	1		Zbtb1	-0.253868	1
	Tia1	0.435617	1		Ppfia1	-0.253804	1
	4833438C02Rik	0.435403	1		Rbm4b	-0.253779	1
	Col4a1	0.435346	1		Klhl2	-0.253378	1
	Rpgrip1l	0.435189	1		Cyld	-0.253287	1
	Colgalt1	0.435045	1		Map3k2	-0.253149	1
	Rsl1d1	0.434917	1		Neurl4	-0.253112	1
	Bicdl1	0.434652	1		Dnajb6	-0.25306	1
	Clasrp	0.434627	1		Atxn7	-0.252894	1
	Secisbp2l	0.434586	1		Nadk2	-0.252642	1
	Nampt	0.434459	1		Ttc9	-0.252539	1
	Pabpc4	0.434394	1		Gaa	-0.252228	1
	Anks3	0.434178	1		Plpbp	-0.25218	1
	Mydgf	0.434172	1		Pou2f1	-0.252051	1
	Osgep	0.434139	1		Pnp	-0.251784	1
	Tead1	0.433867	1		Tardbp	-0.251719	1
	Acvr1	0.433629	1		Lrif1	-0.250818	1
	Zfp91	0.433367	1		Plod3	-0.250323	1
	Trim16	0.433304	1		Ccdc9	-0.250244	1
	Gatad2b	0.433192	1		Ang	-0.250203	1
	Smg7	0.433157	1		Ccdc186	-0.250152	0.199488
	Tbc1d20	0.432978	1		Tfam	0.250193	0.0139328
	Pdhb	0.432949	1		Srpk2	0.250225	6.61369e-06
	Clint1	0.432798	1		Eif2s2	0.250277	0.00091213
	Itprid2	0.432552	1		Zbtb38	0.250311	3.24594e-05
	Pdss2	0.432494	1		Prune1	0.250498	1
	Naa20	0.432384	1		Ypel2	0.250557	1
	Uqcr11	0.432194	1		Pip4p2	0.250605	1
	Urgcp	0.432112	1		Upf3a	0.250616	0.0001039
	Map4	0.432008	1		Med8	0.250641	0.00782559
	Aagab	0.431911	1		Rap2b	0.25116	1.8337e-09
	Isy1	0.431863	1		Rpp14	0.251288	1
	Flna	0.431794	1		Rrp36	0.251367	0.65133
	Bpnt1	0.431733	1		Fbxo6	0.25138	0.385476
	Cbr4	0.431573	1		Scamp3	0.251464	0.00477851
	Dip2a	0.431483	1		Scnn1a	0.25148	6.27932e-06
	Mafg	0.431278	1		Ankrd50	0.251722	1
	Tfb2m	0.430979	1		Uvssa	0.251972	0.172883
	Cebpz	0.430961	1		Arl14ep	0.251983	1
	Pml	0.430832	1		Tbl1x	0.252063	0.000778899
	Map1lc3a	0.430592	1		Cdc42	0.25212	0.000407156
	Dpp4	0.430422	1		Plxna2	0.252493	0.000198834
	2810013P06Rik	0.430272	1		Commd8	0.252497	0.0352602
	Klhl7	0.429948	1		Ap2s1	0.252888	0.000282054
	Sh2b1	0.429927	1		Mettl27	0.252952	1
	Slirp	0.429826	1		Ikzf2	0.253087	0.000990359
	Kin	0.429652	1		Pgm2	0.253176	1
	Cbx3	0.429466	1		1810010H24Rik	0.253189	1
	Dapk1	0.429407	1		H3f3b	0.253189	0.00132182
	Gas2l1	0.429288	1		Dgka	0.253272	0.00799008
	Aldh18a1	0.429164	1		Smim22	0.253353	0.0283069
	Hsbp1	0.429155	1		Saal1	0.253417	1
	Rpl39	0.428391	1		Snrnp48	0.253539	4.07582e-06
	Ripk4	0.428364	1		Pum3	0.253546	0.000208362
	Bcorl1	0.428352	1		Haus7	0.253657	1
	Tpt1-ps3	0.428329	1		Pfdn1	0.253958	1.34586e-06
	Ppp1cb	0.4283	1		Fam53a	0.25398	0.0893052
	Cyp51	0.428054	1		Ermp1	0.254102	1
	Serpinb6b	0.427928	1		Vbp1	0.254574	0.0102902
	Ssh1	0.427919	1		Zfp639	0.25464	0.691144
	Bpgm	0.42788	1		Psip1	0.254678	0.00127096
	Snrpe	0.427818	1		Cln3	0.254776	0.403259
	Chmp2b	0.427701	1		E130309D02Rik	0.254793	1
	Rnf41	0.427608	1		Trappc6b	0.254798	6.05954e-06
	Ccdc181	0.427572	1		Map7	0.254862	0.000149196
	Amotl1	0.427324	1		C1qtnf4	0.255038	1
	Setd1b	0.427225	1		Cyrib	0.255047	0.137708
	Il10rb	0.427142	1		Gm48582	0.255191	0.000146389
	Gab2	0.427062	1		Adipor1	0.255329	0.00121315
	Eif5b	0.426933	1		Rit1	0.255431	0.395856
	Nr2f6	0.426739	1		Rrp7a	0.255569	0.141504
	Decr2	0.426427	1		Fam160b2	0.255703	1
	Ttc9c	0.426089	1		Bnip3l	0.255704	0.00247515
	Hif1a	0.425614	1		Rbl2	0.255973	1
	Inafm2	0.425572	1		Pfn2	0.256159	1
	Riok3	0.425545	1		Fam174a	0.256184	0.30661
	Ergic3	0.425436	1		Actr1b	0.256274	1
	Bloc1s4	0.425351	1		Fads1	0.256287	0.0198247
	Prpf38b	0.425207	1		Dek	0.256359	1.32005e-08
	Fuca2	0.425004	1		Prpf40a	0.256506	5.04346e-08
	Sema3f	0.424929	1		Tcn2	0.256541	1
	Zfp612	0.424922	1		Gpank1	0.25688	1
	Nucb1	0.424851	1		Otx1	0.25722	0.000370572
	Rheb	0.424708	1		Nap1l4	0.257251	0.000137296
	Mfap3	0.424582	1		Cenpx	0.257252	0.000305872
	Slc12a6	0.424436	1		Kat2a	0.257559	1
	Sh3glb2	0.423998	1		Cript	0.257623	6.00791e-06
	Trim13	0.423734	1		Sppl2a	0.257731	0.000329304
	Swap70	0.423201	1		Chchd2	0.257866	0.171588
	Capn5	0.423018	1		Dnajb12	0.257917	0.19016
	Tmem222	0.422985	1		Jtb	0.257931	4.35078e-05
	Cavin3	0.422906	1		Sema4b	0.257972	0.628734
	Gid4	0.422773	1		Asah2	0.258426	1
	Bcl3	0.422759	1		Knop1	0.258457	4.97439e-05
	Gm7072	0.42261	1		Gfm1	0.258491	0.126916
	Golm1	0.422559	1		Tmod3	0.258552	0.000138529
	Sucla2	0.422537	1		Aagab	0.258889	1
	Ikzf2	0.422285	1		Bak1	0.258961	1
	Zfp53	0.422276	1		Uri1	0.258993	1.82895e-05
	Cystm1	0.422001	1		Tns2	0.259004	0.0871861
	Polr3f	0.421723	1		Pcgf6	0.259092	0.83046
	Pcyox1	0.421626	1		2310001H17Rik	0.259121	1
	Pkp4	0.421535	1		Nbr1	0.259126	2.29496e-05
	Efemp2	0.421444	1		Actr10	0.259169	0.000145213
	Ppp1r12a	0.421393	1		Slc31a1	0.259238	1
	C5ar2	0.421369	1		Pdcd4	0.259494	8.30488e-07
	Pxylp1	0.421261	1		Ptpmt1	0.259527	1.76269e-05
	Psmd5	0.421238	1		Gabarapl2	0.259573	0.000134761
	Ggh	0.42106	1		Aifm1	0.259588	0.00311347
	Mrps6	0.421055	1		Oma1	0.259888	0.118695
	Dnajb6	0.420836	1		Foxn2	0.259919	1
	Rnf145	0.420809	1		Marcksl1	0.259992	3.657e-08
	Arfgef2	0.420509	1		Cbfb	0.260099	0.242909
	Aga	0.420249	1		Ddx24	0.260169	6.5602e-07
	Rab3d	0.420028	1		Pabpc4	0.260355	1
	Gm10288	0.419974	1		Smyd3	0.260592	1
	Wee1	0.419961	1		Ube2j2	0.260632	0.000835197
	Mvb12b	0.419689	1		Limd2	0.260753	0.00277211
	Pwwp3a	0.41964	1		Nelfe	0.260758	0.046914
	Rtn2	0.419448	1		Slc30a7	0.260769	1
	Cop1	0.419274	1		Sar1a	0.260941	2.79956e-06
	Cpd	0.419078	1		Shmt1	0.260981	0.0167781
	Mtpn	0.418939	1		Tst	0.26124	0.00188198
	Cd44	0.418611	1		Parn	0.261372	1
	Ttc39a	0.418449	1		Psme3ip1	0.261484	0.00201206
	Pbx3	0.418392	1		Taf1	0.261498	0.00472319
	Gm43085	0.418352	1		2310030G06Rik	0.261724	0.000212621
	Tmem39a	0.418239	1		Vars2	0.261839	1
	Pdia3	0.418076	1		Mrpl47	0.262196	1
	Araf	0.417978	1		Phlda2	0.262256	1
	Lrrc58	0.417901	1		Atp6v1f	0.263306	0.000666302
	Letm1	0.417751	1		Abtb1	0.263947	1
	Atxn3	0.417731	1		Mecr	0.264279	1
	Tnfaip3	0.417722	1		Sf3a2	0.264321	0.413819
	Smyd3	0.417628	1		Stau2	0.264984	1
	Sqor	0.417561	1		D16Ertd472e	0.265126	0.00719753
	Add1	0.417544	1		Akirin2	0.265339	5.47359e-05
	Fam187b	0.41737	1		Zfp672	0.265386	1
	Tmod1	0.417061	1		Triobp	0.265404	0.0273378
	Myh14	0.416895	1		Mpg	0.265422	0.000296163
	Cd2ap	0.416742	1		Calr	0.26564	0.571948
	Etv3	0.416652	1		Bcas3	0.265751	1
	Atpif1	0.416557	1		Cdk6	0.265785	0.0499181
	Macf1	0.416404	1		Etf1	0.265798	8.53193e-06
	Pdzd8	0.416038	1		Mall	0.265854	1
	Irf2bp1	0.415777	1		Setd1b	0.266038	0.0381744
	Ndufc1	0.415753	1		Nudt9	0.266209	1
	Snhg4	0.415721	1		Ubfd1	0.266229	1
	Psmg1	0.41571	1		Nudc	0.266256	9.10634e-07
	Aqr	0.415578	1		Cdk10	0.266303	1
	Laptm4a	0.415496	1		Ext2	0.266419	0.0106822
	Tnpo1	0.415382	1		Psmd13	0.26663	6.03409e-06
	Atp6ap2	0.415188	1		Chchd3	0.266772	0.00054759
	Khsrp	0.415169	1		Swap70	0.267212	1
	Pf4	0.415027	1		Cblc	0.267215	0.0873316
	Ndufaf2	0.415021	1		Prkci	0.267223	5.40466e-06
	Myl12a	0.414891	1		Eif4e	0.267437	0.00827414
	Ogfod3	0.414863	1		Izumo4	0.26755	1
	Fam71a	0.414494	1		Lsg1	0.267679	0.0558693
	Fkbp15	0.414293	1		Rps7-ps3	0.267752	1
	Ndufaf4	0.414162	1		Wdr6	0.268249	0.00824151
	Hbs1l	0.413951	1		4933434E20Rik	0.268528	0.256699
	Arf3	0.413812	1		Dr1	0.268536	0.978822
	Tmsb10	0.41368	1		Hmox1	0.26891	1
	Abca2	0.413661	1		Thra	0.269125	6.72361e-05
	Grk6	0.41349	1		Ptk2b	0.269298	1
	Morf4l2	0.413132	1		Usf3	0.269374	1
	1110059G10Rik	0.413044	1		Dnttip1	0.269413	0.00128867
	Lynx1	0.412999	1		Gm49405	0.269455	1
	Tmem65	0.412923	1		Rnft1	0.269475	0.0236404
	Gclm	0.412883	1		Wdr46	0.269538	0.0122884
	Khdrbs1	0.412754	1		Sat1	0.269655	0.356102
	Carm1	0.412601	1		Tlr4	0.269672	1
	Ubl5	0.412597	1		Atxn2l	0.269786	1.28616e-06
	Atad2b	0.412573	1		Traf3ip2	0.269825	1
	5330432J10Rik	0.412236	1		Baz1b	0.270021	1.69894e-08
	Oaz2	0.412096	1		2810001G20Rik	0.270068	1
	Kbtbd3	0.411804	1		Gnb1	0.270688	1.10987e-06
	Kif1c	0.411743	1		Rpf1	0.270847	0.000906457
	Pou6f1	0.411532	1		Mtx1	0.271047	0.310756
	Zfp507	0.411442	1		Fam114a2	0.271091	0.000710267
	Slc22a18	0.411319	1		Tbc1d10b	0.271108	1
	Zfp157	0.411247	1		Fam32a	0.271144	0.0392492
	Rad51d	0.411206	1		Dxo	0.271172	1
	Acsl5	0.411172	1		Nudt16l1	0.271182	0.212332
	Cbr2	0.411169	1		Pdzk1ip1	0.27124	1
	Ubc	0.411068	1		Fam167a	0.271245	1
	Dock8	0.411068	1		Ubqln1	0.271269	0.000274664
	Trp53i13	0.411063	1		Aifm2	0.271441	1
	Rcan3	0.411	1		Mycbp	0.271501	1
	Rpl31	0.410985	1		Wac	0.271529	3.88302e-05
	Msi2	0.41064	1		Atr	0.271617	1
	Ext2	0.410564	1		Wdr45	0.271774	1
	Gps2	0.410433	1		Rpap3	0.271776	1
	Cacnb3	0.410382	1		Ndufaf2	0.271793	0.0242186
	Rab6a	0.410212	1		Tmpo	0.272002	8.50196e-09
	Mmadhc	0.409959	1		Cyb5r1	0.272221	0.0708134
	Cxxc1	0.409462	1		Gsk3b	0.272258	3.02697e-05
	Ppox	0.409254	1		Rhoa	0.27232	0.0046912
	Creb3	0.409222	1		Lactb	0.272413	1
	Osbp	0.409188	1		2610005L07Rik	0.272417	1
	Ganc	0.409113	1		Atp6v1e1	0.272554	7.38116e-06
	Pitpnb	0.408927	1		Pym1	0.272927	1
	Pak4	0.408895	1		Ubr3	0.273061	0.312963
	Med17	0.408669	1		Ctps2	0.27314	1
	Mpv17l	0.408594	1		Vps33b	0.273167	1
	Mnt	0.408145	1		Hnrnpf	0.273202	4.52519e-07
	Pcbp2	0.408118	1		Socs5	0.273371	0.996787
	Msn	0.407991	1		Sft2d3	0.273392	1
	Kif5b	0.407714	1		Chst15	0.273393	1
	Hmox2	0.407685	1		Cul4a	0.273466	0.0191833
	Blcap	0.407452	1		Arf5	0.273658	0.00316541
	Paf1	0.407334	1		Mfap1a	0.273665	0.201786
	Neo1	0.407278	1		Cdk9	0.273847	0.00166211
	Acad11	0.406857	1		Ankrd26	0.273904	0.729477
	Parva	0.406772	1		Nucks1	0.273913	1.55509e-05
	Klc1	0.40672	1		Uba1	0.274137	0.010342
	Zbtb8a	0.406645	1		Coa7	0.274297	1
	Btaf1	0.406323	1		Ppat	0.274742	0.457336
	Tfdp2	0.406255	1		Pomp	0.274815	3.95924e-05
	Rock1	0.405888	1		Nfya	0.275021	1
	Get4	0.405776	1		Steap4	0.275287	1
	Cert1	0.405525	1		Fez2	0.275689	1
	Gm48226	0.405465	1		Clint1	0.275744	0.000152113
	Tpcn2	0.405462	1		Arpc4	0.27581	3.37449e-06
	Elk4	0.405441	1		Ip6k2	0.275837	0.00217141
	Arl6ip4	0.405419	1		Marchf2	0.275854	0.0169338
	Tmem243	0.405403	1		Arntl	0.275858	0.00016646
	Bcl9l	0.405002	1		Napa	0.275992	9.07381e-07
	Atp5l	0.404527	1		Tmsb10	0.27601	1.24235e-10
	Fcf1	0.404401	1		Cndp2	0.276014	0.508537
	Stat5b	0.404319	1		Golph3l	0.276134	1
	Cdc42se1	0.404276	1		Cldnd1	0.276311	6.93821e-06
	Fbxw7	0.40398	1		Myl6	0.276335	0.0792547
	Lars2	0.403849	1		Atp6v0c	0.276891	0.00531665
	Psen2	0.403808	1		Aggf1	0.277401	0.0183802
	Osgin1	0.40372	1		Vti1b	0.277412	9.31389e-06
	Tsc1	0.403719	1		Ppp1r11	0.277458	0.000123595
	Vcpkmt	0.403699	1		Zfp688	0.277497	1
	Smad5	0.40369	1		Alg3	0.277605	1
	Mrpl30	0.403656	1		Tbk1	0.277685	0.887238
	Tmem259	0.403634	1		Vamp2	0.277764	0.0129182
	Dram2	0.403623	1		B2m	0.277872	0.152759
	Polr2g	0.403546	1		Ginm1	0.278025	0.00055832
	Rbm18	0.403366	1		Sac3d1	0.278042	0.580042
	Mfap1b	0.403298	1		Cluap1	0.278224	1
	Dnajc7	0.403194	1		Pex11a	0.278235	1
	Mia2	0.402892	1		Grb7	0.278277	0.285753
	Grcc10	0.402818	1		Cmpk1	0.278673	0.0378168
	Lamp2	0.40274	1		Cflar	0.278681	0.0445642
	Fam174b	0.402666	1		Lgals3	0.278714	9.22374e-14
	Trmt10a	0.40258	1		Noc2l	0.278728	0.0738848
	Eci2	0.402194	1		Rcc2	0.278761	5.38787e-05
	Dync1li2	0.402096	1		Ssr1	0.278832	0.0620503
	Slc9a8	0.401885	1		Nol12	0.279084	0.0253284
	Nub1	0.401842	1		Fam118a	0.279092	0.577023
	Lypla2	0.401664	1		Maip1	0.27912	0.00671928
	Ptprm	0.401183	1		Timmdc1	0.279147	0.110348
	Vill	0.40111	1		Msrb2	0.279238	1
	Gnptab	0.401047	1		Psenen	0.279371	4.05969e-06
	Cenpc1	0.401034	1		Slc12a6	0.279707	1
	Tmem199	0.400961	1		Ncbp3	0.279795	0.941405
	Cks1b	0.400852	1		Pik3r4	0.279805	1
	Cln5	0.400833	1		Glod4	0.279826	0.000424058
	Ccdc66	0.400544	1		Tjp1	0.27987	0.0172179
	Ube2l3	0.400517	1		Pigh	0.279887	1
	Srsf9	0.400442	1		Icmt	0.280005	1
	Nedd4l	0.400188	1		Mydgf	0.280561	1.9978e-05
	Ntf5	0.400095	1		Map2k1	0.280719	1
	Luc7l3	0.399484	1		Srek1ip1	0.280739	0.00289538
	Cers2	0.399439	1		Ranbp9	0.280849	1
	Trmt12	0.399411	1		Zfp358	0.280901	0.142101
	Snupn	0.399404	1		Lrrc47	0.281007	0.774686
	Gm43481	0.399285	1		Ager	0.281722	1
	Snrpd1	0.399197	1		BC003965	0.281794	6.29609e-10
	Prkn	0.398921	1		Actb	0.281959	0.000182865
	Pura	0.398765	1		Ggta1	0.281996	0.990063
	Tchh	0.398626	1		Chmp2b	0.282018	8.89055e-07
	Commd3	0.39859	1		Abraxas2	0.282279	0.0535417
	Wwc1	0.39856	1		Mbip	0.282553	6.99442e-09
	Plec	0.39829	1		Copb2	0.282564	0.000666166
	H1f2	0.398057	1		Tsr2	0.282648	1
	Afdn	0.397959	1		Mrpl35	0.282655	1.44178e-06
	Kpna1	0.397957	1		Lgals8	0.283142	0.165952
	Ndufb2	0.397827	1		Socs6	0.283167	1
	Casp8	0.397815	1		Agpat5	0.283172	0.0157465
	Mfsd14b	0.397729	1		Rab1a	0.283234	7.94158e-06
	Hacd2	0.397262	1		Alkbh5	0.283261	5.05054e-07
	Pcgf5	0.397132	1		Prkar1a	0.283387	2.77458e-05
	Ppic	0.396997	1		Sgpp1	0.2836	0.839444
	Misp	0.396982	1		Gclm	0.283621	7.91906e-07
	Dynlt3	0.396937	1		Exosc5	0.283749	0.000101819
	Ywhab	0.396925	1		Amotl1	0.284038	8.24582e-05
	Tax1bp3	0.39687	1		Ppm1b	0.284099	0.000238038
	Zfp607a	0.396788	1		Brip1os	0.284307	1
	Myadm	0.396739	1		Reep4	0.284317	1.07903e-07
	Psmf1	0.396719	1		Gosr1	0.284382	1
	Elp6	0.396551	1		Taf13	0.284818	0.617844
	Tln1	0.396364	1		Sap18	0.284838	8.32366e-05
	Snx14	0.396197	1		Bicd2	0.284924	0.0126561
	Zc3h12c	0.396191	1		Sema3f	0.284992	2.01651e-05
	Suz12	0.396167	1		Rufy1	0.285388	0.247136
	Hook3	0.39608	1		Rab11b	0.285784	7.15746e-08
	Fktn	0.396051	1		Wdr91	0.286232	1
	Sntb1	0.396019	1		Mrps22	0.286291	1
	Fam160b1	0.395956	1		Lyar	0.286604	1.1047e-05
	Cluh	0.395926	1		Zfp207	0.286774	1.46584e-05
	Slc35e4	0.395833	1		Syap1	0.287143	0.156497
	Man2b2	0.395682	1		Apex1	0.287286	0.348805
	Zfp638	0.395555	1		Pxk	0.287383	0.00842819
	Fzd3	0.394929	1		Rab13	0.287591	0.283738
	Faf1	0.394825	1		F11r	0.287647	1.56789e-06
	Hp1bp3	0.394737	1		Mrps24	0.287907	2.26128e-08
	Azin1	0.394675	1		N6amt1	0.287913	0.235467
	Nol3	0.394536	1		Pde6d	0.288117	1
	Dhps	0.394279	1		Cfl1	0.288575	0.0339498
	Jmjd8	0.394219	1		Slc3a2	0.2886	1.8076e-05
	Mrps9	0.394176	1		Tspan4	0.28885	1
	Tsr3	0.393919	1		Inava	0.288887	0.0968517
	Tbc1d13	0.393903	1		Chad	0.289016	1
	Pitpnm1	0.393896	1		Hes1	0.289201	0.0232139
	Atp5g2	0.393879	1		Nmi	0.289281	0.938841
	Ccdc141	0.393712	1		Pgpep1	0.289315	0.0195759
	Etfbkmt	0.393668	1		Smim7	0.289482	6.15126e-05
	Pigu	0.393564	1		C330007P06Rik	0.289588	1
	Frmd4a	0.393529	1		Snx19	0.290016	1
	Casc3	0.393408	1		Etl4	0.290023	6.88745e-05
	Thra	0.393063	1		Zfp398	0.290178	1
	Scnn1g	0.392892	1		Nubp1	0.290488	6.42443e-05
	Scd2	0.392826	1		Dut	0.290692	5.58528e-07
	Acat2	0.392784	1		Ssx2ip	0.290768	0.000758246
	Hipk1	0.39274	1		Gm47720	0.291057	0.00154003
	Eif1b	0.392688	1		Topbp1	0.291074	0.172921
	Rps18-ps5	0.392491	1		Fam234a	0.291128	1
	Ttf1	0.392443	1		Nolc1	0.291287	1.46443e-05
	Sirt3	0.39234	1		Src	0.291368	0.877926
	Sirt2	0.392314	1		Tor2a	0.291396	0.0142971
	C77080	0.392127	1		Zfp868	0.291518	1
	Rela	0.392053	1		Usp14	0.291534	0.000827502
	Map9	0.392	1		Gcdh	0.291616	1
	Ephb4	0.391798	1		Dnal4	0.291933	0.00231151
	Tox3	0.391595	1		Trappc2	0.291994	1
	Ncoa7	0.391461	1		Tom1l1	0.292017	0.316278
	Mrpl1	0.391328	1		Gxylt1	0.292091	1
	Rbm43	0.391042	1		Brd3	0.292127	8.7864e-07
	Rnf149	0.390844	1		Nt5m	0.292178	1
	Cth	0.390792	1		Hspbp1	0.292476	1
	Rnpepl1	0.390769	1		Xab2	0.292571	1
	Msmo1	0.390632	1		Ctbs	0.292653	1
	Rock2	0.390478	1		Pon2	0.29282	0.000799343
	Usf3	0.390436	1		Sdhaf2	0.292838	0.4043
	Polr1a	0.39042	1		Zfr	0.292896	0.00625401
	Med15	0.390389	1		Aar2	0.292899	1
	Slc6a14	0.390307	1		St7l	0.29324	0.544168
	Vdr	0.390142	1		Polr2i	0.293316	2.12085e-09
	Mycbp2	0.389966	1		Psmb5	0.293424	1.08184e-07
	Cdcp1	0.389767	1		Eif3j1	0.293582	0.0235199
	Mrps21	0.389689	1		Rpap2	0.293743	1
	Mcm6	0.389641	1		Bri3	0.29382	0.00033214
	Bnip1	0.389632	1		Slc35a1	0.293885	1
	Gas6	0.389619	1		Timm10	0.293922	1
	Nectin3	0.389549	1		G6pdx	0.294001	1
	Gstz1	0.389525	1		Mpc1	0.29406	7.96256e-07
	Pygl	0.389472	1		Bin1	0.294173	1
	Tubgcp2	0.389471	1		Pfkl	0.294228	0.000307966
	Arid5a	0.389163	1		Tssc4	0.294244	0.0265047
	B230219D22Rik	0.388992	1		Mettl5	0.294298	1
	Sec62	0.388771	1		Dnajc19	0.294314	1.1838e-07
	Ddx19b	0.38877	1		Cdkal1	0.294622	1
	Kmt2b	0.388687	1		Trnp1	0.294872	1
	Nol4l	0.388581	1		Cdc42bpg	0.294915	0.881314
	Stxbp3	0.388538	1		Drosha	0.29494	1
	Bcl2l1	0.388337	1		Ccpg1os	0.295133	1
	Uba3	0.388235	1		Tapbp	0.295204	5.36593e-05
	Gpn1	0.387895	1		Med4	0.295216	0.0122904
	Zdhhc6	0.387852	1		Nampt	0.295326	0.000292287
	Angel2	0.387675	1		Retsat	0.295805	1
	Nipa2	0.387564	1		Dcun1d5	0.295922	0.00454208
	Terf2ip	0.387331	1		Rtcb	0.295957	2.07723e-07
	Pex19	0.387289	1		Npc2	0.295962	0.00014516
	Gpatch1	0.387275	1		Mgat2	0.295979	1.55776e-05
	Senp5	0.387271	1		Pdcd6	0.296171	8.99905e-06
	Taf9b	0.387172	1		Dnpep	0.296231	0.0271794
	Cand1	0.387068	1		Capza2	0.296274	5.05675e-05
	Emc4	0.386993	1		Yipf1	0.296295	0.00117399
	Tm9sf2	0.386672	1		Lrig2	0.296512	1
	Pawr	0.386502	1		Mfsd10	0.296555	0.000193394
	Hpcal1	0.386471	1		Bola2	0.296662	3.49389e-05
	Ube4a	0.386405	1		Megf9	0.297163	0.00032552
	Golph3	0.386246	1		Galnt1	0.297232	1
	Tceal8	0.385818	1		Scaf4	0.297288	0.719757
	Hspa13	0.385625	1		Arhgef18	0.297584	0.186635
	Lacc1	0.385417	1		Dus1l	0.297661	1
	Cisd2	0.385345	1		Fam172a	0.297877	0.0395714
	Gzf1	0.385338	1		Psmc4	0.297941	3.21466e-07
	Anks1	0.38518	1		Zfyve21	0.298161	0.0829113
	Tgfbrap1	0.385083	1		Trappc12	0.298284	1
	Epn3	0.384881	1		Rtn4	0.298293	1.26035e-05
	Anp32a	0.384848	1		Mrps23	0.298834	0.009083
	Slc25a20	0.384816	1		Carnmt1	0.299009	1.39083e-05
	Arf5	0.384739	1		Mrtfa	0.29911	1
	Cys1	0.384561	1		Mknk2	0.299123	3.19591e-08
	Rasa1	0.384379	1		Itgb4	0.299543	9.57479e-06
	Fbxo8	0.384217	1		Bcap31	0.299629	0.000425442
	Fuz	0.384115	1		Myo5c	0.29971	0.0132524
	Nbea	0.384063	1		Ramac	0.299742	0.000556142
	4930453N24Rik	0.383932	1		Kdf1	0.300061	0.194675
	Exosc4	0.383827	1		Ciao1	0.300071	1
	Mkrn2	0.383811	1		Sec11a	0.300098	4.83863e-12
	Rpsa	0.383773	1		Secisbp2l	0.300172	0.0138893
	Pxk	0.383737	1		Agpat3	0.300257	7.38692e-05
	Rassf8	0.383578	1		Cdc123	0.300363	0.00102607
	Il17re	0.383437	1		Ckap4	0.300542	2.78511e-06
	Pbxip1	0.383319	1		Tcerg1	0.300571	2.54633e-05
	Mrpl35	0.383302	1		Qdpr	0.300704	0.0135895
	Fam122a	0.383302	1		Tmem131	0.300723	0.974034
	Chic2	0.3833	1		Zbtb17	0.300763	1
	Krt10	0.383078	1		Sucla2	0.300901	4.80603e-06
	Coasy	0.382847	1		Fam168b	0.301147	0.01422
	Casp8ap2	0.382827	1		Rbm47	0.301227	0.00221933
	Map3k10	0.38279	1		Csnk2a2	0.301318	0.00022131
	Pycrl	0.382782	1		Tapt1	0.301371	1
	Paip2	0.382511	1		Synj2bp	0.301567	8.44581e-06
	Pmp22	0.382444	1		Clpx	0.301654	0.000270509
	Tmem14c	0.382312	1		Dnajc3	0.301771	5.54906e-08
	Parp3	0.382241	1		Cyp20a1	0.301914	1
	Dusp22	0.3822	1		Cdc26	0.302031	2.35875e-06
	Pi4ka	0.381957	1		Polb	0.302051	0.0355976
	Rnd3	0.381731	1		Uba3	0.302188	0.283698
	Hsdl1	0.381678	1		Mrpl13	0.302234	3.12796e-06
	Hfe	0.381618	1		Atp7a	0.302243	1
	Tut7	0.381466	1		Exoc3l4	0.302265	1
	Fbrs	0.381386	1		G6pc3	0.302333	0.00169472
	Ift27	0.381338	1		Lpp	0.302548	5.23265e-07
	Pdpk1	0.38107	1		Ddx39a	0.30259	0.663663
	Tspan9	0.381063	1		Gm49797	0.302744	1
	Hddc3	0.381058	1		Gatad1	0.302761	1.24192e-05
[truncated: 2,993 more rows]
